# Supplementary material for: Nuclear Phosphatidylinositol-Phosphate Type I Kinase α-Coupled Star-PAP Polyadenylation Regulates Cell Invasion
Source: Mol Cell Biol. 2018 Feb 12;38(5):e00457-17. doi: 10.1128/MCB.00457-17 (PMC5809686; doi:10.1128/MCB.00457-17)
Supplement: Supplemental material [file MCB.00457-17_zmb999101701sd2.xlsx]

## Sheet: Differentially Expressed Common
Supplementary Table 1: List of common genes significantly regulated on Star-PAP and PIPKIα knockdown functionally clustered based on their role in various human diseases
	GENES DOWNREGULATED						GENES UPREGULATED
	Probe ID	Gene ID	Gene Name	Fold Change siStar-PAP	Fold Change siPIPKIα		Probe ID	Gene ID	Gene Name	Fold Change siStar-PAP	Fold Change siPIPKIα
			Ageing Diseases Related genes						Ageing Diseases Related Genes
	206170_at	ADRB2	Adrenoceptor beta 2(ADRB2)	-2.2487	-2.11171		203402_at	KDELR1	Activating transcription factor 6(ATF6)	4.23029	2.03977
	220093_at	ANTXR1	Anthrax toxin receptor 1(ANTXR1)	-2.06729	-2.88587		227651_at	NDUFA3	Amyloid beta precursor protein(APP)	4.10211	3.3
	203381_s_at	APOE	Apolipoprotein E(APOE)	-2.12204	-4.69521		224932_at	CMTM7	Apoptosis and caspase activation inhibitor(AVEN)	4.42939	4.09206
	241871_at	CAMK4	Calcium/calmodulin dependent protein kinase IV(CAMK4)	-2.07518	-3.57029		217465_at	NDUFV3	Chromosome 11 open reading frame 74(c11orf74)	3.04065	2.63051
	202902_s_at	CTSS	Cathepsin S(CTSS)	-2.40237	-2.26697		213215_at	APP	Chromosome 7 open reading frame 50(c7orf50)	2.46005	3.34318
	204440_at	CD83	CD83 molecule(CD83)	-2.70239	-2.49443		1553992_s_at	NDUFS3	CKLF like MARVEL transmembrane domain containing 7(CMTM7)	2.62825	2.78851
	210221_at	CHRNA3	Cholinergic receptor nicotinic alpha 3 subunit(CHRNA3)	-3.73958	-3.37039		205176_s_at	KCNS3	Cyclin dependent kinase inhibitor 2A(CDKN2A)	2.50427	2.91024
	230147_at	F2RL2	Coagulation factor II thrombin receptor like 2(F2RL2)	-3.30442	-2.36945		211089_s_at	NEK3	Family with sequence similarity 84 member A(FAM84A)	2.90826	4.61571
	212488_at	COL5A1	Collagen type V alpha 1 chain(COL5A1)	-2.55861	-2.71468		201690_s_at	TPD52	KDEL Endoplasmic Reticulum Protein Retention Receptor 1	6.263	4.5425
	227209_at	CNTN1	Contactin 1(CNTN1)	-4.29897	-3.185		219351_at	TXN2	Late Endosomal/Lysosomal Adaptor, MAPK And MTOR Activator 1	2.28806	2.09748
	219302_s_at	CNTNAP2	Contactin associated protein-like 2(CNTNAP2)	-7.2338	-2.73305		1558508_a_at	C7orf50	MAD1 mitotic arrest deficient like 1(MAD1L1)	3.18031	3.16922
	211506_s_at	CXCL8	C-X-C motif chemokine ligand 8(CXCL8)	-8.20109	-10.3627		207039_at	CDKN2A	Methionine sulfoxide reductase A(MSRA)	2.75375	2.23457
	229774_at	CXXC4	CXXC finger protein 4(CXXC4)	-2.50008	-2.00562		225403_at	RRP36	NADH:ubiquinone oxidoreductase core subunit S3(NDUFS3)	3.89776	2.28037
	239765_at	CPEB3	Cytoplasmic polyadenylation element binding protein 3(CPEB3)	-2.11444	-2.06817		220140_s_at	SP100	NADH:ubiquinone oxidoreductase subunit A3(NDUFA3)	5.14302	2.04775
	220668_s_at	DNMT3B	DNA methyltransferase 3 beta(DNMT3B)	-2.01487	-2.3254		213360_s_at	PPP1R15A	NADH:ubiquinone oxidoreductase subunit B10(NDUFB10)	2.96566	2.4774
	208891_at	DUSP6	Dual specificity phosphatase 6(DUSP6)	-3.27092	-3.02902		230524_at	MSRA	NADH:ubiquinone oxidoreductase subunit V3(NDUFV3)	3.11092	2.72259
	201324_at	EMP1	Epithelial membrane protein 1(EMP1)	-4.39963	-4.62662		236038_at	RPL15	NIMA related kinase 3(NEK3)	2.43803	2.13857
	209683_at	FAM49A	Family with sequence similarity 49 member A(FAM49A)	-3.06448	-5.93102		200707_at	PRUNE2	Potassium voltage-gated channel modifier subfamily S member 3(KCNS3)	3.1702	3.85806
	227690_at	GABRB3	Gamma-aminobutyric acid type A receptor beta3 subunit(GABRB3)	-2.5476	-3.34765		204654_s_at	TGFB1	Protein phosphatase 1 regulatory subunit 15A(PPP1R15A)	2.12331	3.42254
	1554018_at	GPNMB	Glycoprotein nmb(GPNMB)	-13.628	-17.4349		223112_s_at	NDUFB10	Prune homolog 2(PRUNE2)	2.07829	2.42601
	227059_at	GPC6	Glypican 6(GPC6)	-3.16072	-2.34201		231927_at	ATF6	Ribosomal protein L15(RPL15)	3.98148	2.85637
	221577_x_at	GDF15	Growth differentiation factor 15(GDF15)	-3.5044	-3.73375		230380_at	TIMP3	Ribosomal protein L28(RPL28)	2.04213	3.06253
	210189_at	HSPA1L	Heat shock protein family A (Hsp70) member 1 like(HSPA1L)	-2.07196	-2.66115		201149_s_at	TMED4	Ribosomal RNA Processing 36	3.91432	2.84111
	214434_at	HSPA12A	Heat shock protein family A (Hsp70) member 12A(HSPA12A)	-2.4354	-3.35513		209111_at	RPL28	SP100 nuclear antigen(SP100)	5.35317	2.37216
	211538_s_at	HSPA2	Heat shock protein family A (Hsp70) member 2(HSPA2)	-2.32816	-2.54022		202736_s_at	MAD1L1	Thioredoxin 2(TXN2)	2.99718	3.37436
	205543_at	HSPA4L	Heat shock protein family A (Hsp70) member 4 like(HSPA4L)	-2.19095	-2.79431		217948_at	FAM84A	TIMP metallopeptidase inhibitor 3(TIMP3)	2.46771	2.88558
	1554251_at	HP1BP3	Heterochromatin protein 1 binding protein 3(HP1BP3)	-2.58858	-2.15596		201972_at	AVEN	Transforming growth factor beta 1(TGFB1)	3.27968	2.21517
	205579_at	HRH1	Histamine receptor H1(HRH1)	-2.54611	-4.12263		1558487_a_at	TMEM184B	Transmembrane P24 Trafficking Protein 4	3.13093	2.88536
	209398_at	HIST1H1C	Histone cluster 1 H1 family member c(HIST1H1C)	-4.07624	-10.0794		204485_s_at	TP53	Transmembrane Protein 184B	2.54488	2.12713
	205659_at	HDAC9	Histone deacetylase 9(HDAC9)	-2.66957	-2.02827		213574_s_at	LAMTOR1	Tumor protein D52(TPD52)	3.38744	2.89835
	235122_at	HIVEP3	Human immunodeficiency virus type I enhancer binding protein 3(HIVEP3)	-3.15745	-3.06324		218264_at	C11orf74	Tumor protein p53(TP53)	2.23075	2.20289
	209654_at	ICE1	Interactor of little elongation complex ELL subunit 1(ICE1)	-2.02231	-2.612
	229263_at	IL17RD	Interleukin 17 receptor D(IL17RD)	-2.70919	-2.7989
	203548_s_at	LPL	Lipoprotein lipase(LPL)	-4.28944	-9.42681				Cancer Progression and Development Promoting genes
	235066_at	MAP4	Microtubule associated protein 4(MAP4)	-3.85793	-3.66991
	1554833_at	MCTP2	Multiple C2 and transmembrane domain containing 2(MCTP2)	-2.27489	-2.07308		200646_s_at	OGFOD3	2-Oxoglutarate And Iron Dependent Oxygenase Domain Containing 3	3.68254	2.06216
	236356_at	NDUFS1	NADH:ubiquinone oxidoreductase core subunit S1(NDUFS1)	-8.03669	-4.54724		219281_at	MTHFS	5,10-methenyltetrahydrofolate synthetase (5-formyltetrahydrofolate cyclo-ligase)(MTHFS)	2.31275	2.17558
	206038_s_at	NR2C2	Nuclear receptor subfamily 2 group C member 2(NR2C2)	-2.07419	-2.3604		1559064_at	OGG1	8-oxoguanine DNA glycosylase(OGG1)	2.06427	2.76276
	220066_at	NOD2	Nucleotide binding oligomerization domain containing 2(NOD2)	-2.29653	-2.00167		218865_at	ACP1	Acid phosphatase 1, soluble(ACP1)	2.66636	2.18002
	216085_at	OBSCN	Obscurin, Cytoskeletal Calmodulin And Titin-Interacting RhoGEF	-2.11336	-2.03117		200721_s_at	ADIPOR2	Adiponectin receptor 2(ADIPOR2)	3.13546	3.47607
	221045_s_at	PER3	Period circadian clock 3(PER3)	-2.35566	-2.11916		201346_at	AKT2	AKT serine/threonine kinase 2(AKT2)	2.16849	2.48434
	223437_at	PPARA	Peroxisome proliferator activated receptor alpha(PPARA)	-2.65877	-2.47612		211453_s_at	ANAPC15	Anaphase promoting complex subunits (ANAPC)	3.53191	2.06932
	205479_s_at	PLAU	Plasminogen activator, urokinase(PLAU)	-4.05883	-4.6603		238996_x_at	ANAPC16	Anaphase promoting complex subunits (ANAPC)	2.68332	2.70659
	203355_s_at	PSD3	Pleckstrin and Sec7 domain containing 3(PSD3)	-2.51475	-2.73228		224810_s_at	APEX1	Apurinic/apyrimidinic endodeoxyribonuclease 1(APEX1)	2.42607	2.05327
	1554614_a_at	PTBP2	Polypyrimidine tract binding protein 2(PTBP2)	-8.42093	-8.23905		225016_at	ARAF	A-Raf proto-oncogene, serine/threonine kinase	4.30458	2.03651
	221584_s_at	KCNMA1	Potassium calcium-activated channel subfamily M alpha 1(KCNMA1)	-4.309	-3.96562		211672_s_at	ATP5G2	ATP synthase, H+ transporting, mitochondrial Fo complex subunit C2 (subunit 9)(ATP5G2)	3.11873	2.65646
	213849_s_at	PPP2R2B	Protein phosphatase 2 regulatory subunit Bbeta(PPP2R2B)	-3.01738	-2.22898		221492_s_at	ATP6V1A	Atpases	2.66025	2.42803
	204243_at	RLF	Rearranged L-myc fusion(RLF)	-2.05323	-2.01369		202564_x_at	ATG9A	Autophagy related 9A(ATG9A)	2.71059	2.08153
	209875_s_at	SPP1	Secreted phosphoprotein 1(SPP1)	-4.81843	-4.46906		203795_s_at	BCL7A	BCL tumor suppressor 7A(BCL7A)	2.3061	2.18563
	232229_at	SETX	Senataxin(SETX)	-5.94161	-5.64104		219329_s_at	BAG1	BCL2 associated athanogene 1(BAG1)	4.8077	5.34556
	204614_at	SERPINB2	Serpin family B member 2(SERPINB2)	-5.19388	-6.24636		227051_at	BCCIP	BRCA2 and CDKN1A interacting protein(BCCIP)	2.89816	2.07686
	203509_at	SORL1	Sortilin related receptor 1(SORL1)	-4.43591	-4.45445		203576_at	BTBD2	BTB domain containing 2(BTBD2)	2.34418	2.81707
	214791_at	SP140L	SP140 nuclear body protein like(SP140L)	-3.04715	-2.98961		228195_at	CABIN1	Calcineurin binding protein 1(CABIN1)	2.02253	2.16349
	203217_s_at	ST3GAL5	ST3 beta-galactoside alpha-2,3-sialyltransferase 5(ST3GAL5)	-4.3798	-2.25348		37652_at	CALML4	Calmodulin Like 4	2.49697	2.19689
	202643_s_at	TNFAIP3	TNF alpha induced protein 3(TNFAIP3)	-4.20231	-4.19598		1567014_s_at	CSNK2A1	Casein kinase 2 alpha 1(CSNK2A1)	3.56552	2.92176
	1552648_a_at	TNFRSF10A	TNF receptor superfamily member 10a(TNFRSF10A)	-2.21967	-3.88356		212437_at	CFLAR	CASP8 and FADD like apoptosis regulator(CFLAR)	2.82473	2.06054
	201291_s_at	TOP2A	Topoisomerase (DNA) II alpha(TOP2A)	-2.59398	-2.45766		200935_at	CD81	CD81 molecule(CD81)	4.08131	3.5285
	205016_at	TGFA	Transforming growth factor alpha(TGFA)	-2.16865	-2.32968		225257_at	CDC42EP1	CDC42 Effector Protein 1	2.14116	2.08306
	234994_at	TMEM200A	Transmembrane protein 200A(TMEM200A)	-7.35088	-7.60375		213977_s_at	CIZ1	CDKN1A Interacting Zinc Finger Protein 1	2.51926	2.36339
	222735_at	TMEM38B	Transmembrane protein 38B(TMEM38B)	-3.04664	-3.84677		218628_at	CDC34	Cell division cycle 34(CDC34)	3.18907	2.6948
	206308_at	TRDMT1	tRNA aspartic acid methyltransferase 1(TRDMT1)	-2.15711	-2.11621		204693_at	CENPB	Centromere Protein B	3.28399	3.50528
	235904_at	UGT3A1	UDP glycosyltransferase family 3 member A1(UGT3A1)	-2.58021	-2.44444		228249_at	C1orf53	Chromosome 1 Open Reading Frame 53	2.66949	3.21933
	210102_at	VWA5A	Von Willebrand factor A domain containing 5A(VWA5A)	-2.2298	-3.83266		213321_at	C16orf58	Chromosome 16 Open Reading Frame 58	2.17283	2.2534
							224751_at	C7orf73	Chromosome 7 Open Reading Frame 73	5.42306	4.31794
							221879_at	CCDC97	Coiled-coil domain containing 97(CCDC97)	2.76875	2.60742
			Cancer Progression and Development Related genes				209143_s_at	COPS6	COP9 Signalosome Subunit 6	2.13913	2.74588
							212228_s_at	CSK	C-src tyrosine kinase(CSK)	2.8543	3.43086
	202540_s_at	HMGCR	3-hydroxy-3-methylglutaryl-CoA reductase(HMGCR)	-2.08371	-2.24604		224851_at	CDK6	Cyclin dependent kinase 6(CDK6)	4.78499	4.06889
	1553995_a_at	NT5E	5'-nucleotidase ecto(NT5E)	-3.01858	-3.66328		225646_at	CYP7B1	Cytochrome P450 family 7 subfamily B member 1(CYP7B1)	2.09972	2.08317
	205378_s_at	ACHE	Acetylcholinesterase (Cartwright blood group)(ACHE)	-3.24878	-2.62323		206033_s_at	DSC3	Desmocollin 3(DSC3)	3.01335	3.52138
	211207_s_at	ACSL6	Acyl-CoA synthetase long-chain family member 6(ACSL6)	-3.52202	-3.48437		1554574_a_at	DCTN5	Dynactin subunit 5(DCTN5)	3.1901	2.43739
	223582_at	ADGRV1	Adhesion G protein-coupled receptor V1(ADGRV1)	-2.11097	-2.07621		221539_at	EPB41L4A-AS1	EPB41L4A Antisense RNA 1	3.63979	2.63239
	1555964_at	ARL17B///ARL17A	ADP Ribosylation Factor Like GTPase 17B/17A	-2.43281	-2.23846		201123_s_at	EPHA3	EPH receptor A3(EPHA3)	2.43898	2.78136
	202206_at	ARL4C	ADP-ribosylation factor-like 4C	-3.0645	-3.1865		217719_at	EMC3	ER Membrane Protein Complex Subunit 3	2.2219	2.07997
	222024_s_at	AKAP13	A-kinase anchoring protein 13(AKAP13)	-2.0364	-2.07085		225494_at	EIF5A	Eukaryotic Translation Initiation Factor 5A	2.53785	2.87808
	222880_at	AKT3	AKT serine/threonine kinase 3(AKT3)	-2.24763	-2.41056		225698_at	EXT1	Exostosin glycosyltransferase 1(EXT1)	2.08744	5.52553
	209160_at	AKR1C3	Aldo-keto reductase family 1 member C3(AKR1C3)	-2.02595	-4.32414		225667_s_at	FBRS	FAU, Ubiquitin Like And Ribosomal Protein S30 Fusion	3.12877	2.80627
	210006_at	ACY1	Aminoacylase 1	-2.071	-2.1962		226448_at	FBXL12	F-Box And Leucine Rich Repeat Protein 12	2.02584	2.07911
	206029_at	ANKRD1	Ankyrin repeat domain 1(ANKRD1)	-3.1511	-9.63801		220127_s_at	FCGRT	Fc fragment of igg receptor and transporter(FCGRT)	3.79139	2.82745
	212286_at	ANKRD12	Ankyrin repeat domain 12(ANKRD12)	-2.83412	-2.78737		227882_at	FOXC1	Forkhead box C1(FOXC1)	2.06709	2.04987
	235465_at	AMER2	APC Membrane Recruitment Protein 2	-2.88305	-2.25216		221944_at	FOXF2	Forkhead box F2(FOXF2)	3.76175	2.92972
	204446_s_at	ALOX5	Arachidonate 5-lipoxygenase(ALOX5)	-12.166	-2.34464		218831_s_at	FNBP1L	Formin binding protein 1 like(FNBP1L)	2.58584	2.92228
	1561042_at	AGO2	Argonaute 2, RISC Catalytic Component	-3.19786	-3.50941		239082_at	FZD3	Frizzled class receptor 3(FZD3)	3.54115	2.61637
	219094_at	ARMC8	Armadillo Repeat Containing 8	-2.63171	-2.6534		215068_s_at	FKRP	Fukutin related protein(FKRP)	2.04387	2.22576
	229709_at	ATP1B3	ATPase Na+/K+ Transporting Subunit Beta 3	-2.14795	-2.08121		210933_s_at	GATA6	GATA binding protein 6(GATA6)	2.90585	2.81341
	208859_s_at	ATRX	ATRX, chromatin remodeler(ATRX)	-3.49241	-3.21653		206377_at	G6PD	Glucose-6-phosphate dehydrogenase(G6PD)	3.1887	5.6696
	219164_s_at	ATG2B	Autophagy related 2B(ATG2B)	-2.60589	-2.05888		226398_s_at	GAS5	Growth Arrest Specific 5 (Non-Protein Coding)	2.59723	2.15626
	210538_s_at	BIRC3	Baculoviral IAP repeat containing 3(BIRC3)	-4.6701	-4.44855		243880_at	H2AFX	H2A histone family member X(H2AFX)	2.33335	3.41996
	222895_s_at	BCL11B	B-cell CLL/lymphoma 11B (zinc finger protein)	-2.36068	-2.74177		218632_at	HSF1	Heat shock transcription factor 1(HSF1)	2.22743	2.32108
	205780_at	BIK	BCL2 interacting killer(BIK)	-9.23803	-5.74473		212525_s_at	HECTD3	HECT Domain E3 Ubiquitin Protein Ligase 3	2.40423	2.69381
	201849_at	BNIP3	BCL2 interacting protein 3(BNIP3)	-2.24211	-2.89166		209905_at	HOXA9	Homeobox A9	3.70904	2.32738
	214806_at	BICD1	BICD cargo adaptor 1(BICD1)	-2.50836	-2.282		209100_at	IGF2BP1	Insulin like growth factor 2 mrna binding protein 1(IGF2BP1)	2.90646	3.22769
	236402_at	BRAF	B-Raf proto-oncogene, serine/threonine kinase(BRAF)	-2.34924	-2.72532		219028_at	ICAM3	Intercellular adhesion molecule 3(ICAM3)	3.0206	2.78012
	201131_s_at	CDH1	Cadherin 1(CDH1)	-3.97287	-4.1447		214639_s_at	IFRD2	Interferon related developmental regulator 2(IFRD2)	2.36792	2.17888
	204726_at	CDH13	Cadherin 13(CDH13)	-3.83299	-3.54735		1555037_a_at	IDH1	Isocitrate dehydrogenase (NADP(+)) 1, cytosolic(IDH1)	2.34719	2.59173
	203256_at	CDH3	Cadherin 3(CDH3)	-5.1804	-3.31702		214326_x_at	JUND	Jund proto-oncogene, AP-1 transcription factor subunit(JUND)	2.67083	4.26998
	217561_at	CALCA	Calcitonin related polypeptide alpha(CALCA)	-2.0065	-2.04477		230055_at	KPNB1	Karyopherin subunit beta 1(KPNB1)	2.09678	2.30636
	223737_x_at	CHST9	Carbohydrate sulfotransferase 9(CHST9)	-2.87554	-5.1188		214383_x_at	KLHDC3	Kelch Domain Containing 3	2.13815	2.18793
	207625_s_at	CBFA2T2	CBFA2/RUNX1 Translocation Partner 2	-2.01618	-2.36961		1553137_s_at	KLF11	Kruppel like factor 11(KLF11)	2.6804	2.53816
	216598_s_at	CCL2	C-C motif chemokine ligand 2(CCL2)	-3.38535	-4.11133		212193_s_at	LARP1	La ribonucleoprotein domain family, member 1	4.19973	2.34939
	205476_at	CCL20	C-C motif chemokine ligand 20(CCL20)	-26.5227	-4.80004		1554465_s_at	LAMTOR3	Late Endosomal/Lysosomal Adaptor, MAPK And MTOR Activator 3	2.31635	2.31676
	211574_s_at	CD46	CD46 molecule(CD46)	-3.95801	-3.82878		240032_at	LRCH3	Leucine Rich Repeats And Calponin Homology Domain Containing 3	2.19381	2.50101
	209286_at	CDC42EP3	CDC42 effector protein 3(CDC42EP3)	-3.14859	-2.10432		242766_at	LRIG3	Leucine rich repeats and immunoglobulin like domains 3(LRIG3)	2.01407	2.23904
	207516_at	CHRNB4	Cholinergic receptor nicotinic beta 4 subunit(CHRNB4)	-2.29869	-2.27747		200704_at	LITAF	Lipopolysaccharide induced TNF factor(LITAF)	3.23408	4.15373
	219049_at	CSGALNACT1	Chondroitin sulfate N-acetylgalactosaminyltransferase 1(CSGALNACT1)	-3.97133	-2.07715		227562_at	LINC00116	Long Intergenic Non-Protein Coding RNA 116	5.67887	3.76742
	217250_s_at	CHD5	Chromodomain helicase DNA binding protein 5(CHD5)	-4.5058	-4.08993		226823_at	PKI55	Long Intergenic Non-Protein Coding RNA 1963	2.47953	2.12373
	244835_at	C16orf52	Chromosome 16 Open Reading Frame 52	-2.17725	-3.79065		218523_at	LINC00665	Long Intergenic Non-Protein Coding RNA 665	2.58204	3.74742
	209101_at	CTGF	Connective tissue growth factor(CTGF)	-2.02784	-2.87031		226793_at	LINC00998	Long Intergenic Non-Protein Coding RNA 998	2.3342	2.136
	225957_at	CREBRF	CREB3 Regulatory Factor	-2.08003	-2.80476		200699_at	KMT5A	Lysine methyltransferase 5A(KMT5A)	2.24508	2.26738
	823_at	CX3CL1	C-X3-C motif chemokine ligand 1(CX3CL1)	-2.72143	-3.00593		220587_s_at	MPI	Mannose phosphate isomerase(MPI)	3.08914	2.4953
	226834_at	CLMP	CXADR-like membrane protein	-3.07731	-4.20663		217932_at	MTA1	Metastasis associated 1(MTA1)	2.22092	2.97965
	204470_at	CXCL1	C-X-C motif chemokine ligand 1(CXCL1)	-21.5876	-8.97824		212046_x_at	MBD1	Methyl-cpg binding domain protein 1(MBD1)	2.55119	2.06702
	204533_at	CXCL10	C-X-C motif chemokine ligand 10(CXCL10)	-2.52569	-2.09793		225126_at	MTHFD2	Methylenetetrahydrofolate dehydrogenase (NADP+ dependent) 2, methenyltetrahydrofolate cyclohydrolase(MTHFD2)	3.03605	2.37913
	209687_at	CXCL12	C-X-C motif chemokine ligand 12(CXCL12)	-4.12351	-6.53492		238975_at	MMAB	Methylmalonic aciduria (cobalamin deficiency) cblb type(MMAB)	4.27488	2.98154
	207850_at	CXCL3	C-X-C motif chemokine ligand 3(CXCL3)	-4.42921	-3.53955		203942_s_at	METTL5	Methyltransferase Like 5	2.4335	2.50864
	214974_x_at	CXCL5	C-X-C motif chemokine ligand 5(CXCL5)	-3.20147	-4.10419		229741_at	METTL6	Methyltransferase Like 6	3.55141	2.44428
	206336_at	CXCL6	C-X-C motif chemokine ligand 6(CXCL6)	-4.40738	-4.74143		203433_at	MYL6B	Myosin Light Chain 6B	2.06427	2.29956
	205899_at	CCNA1	Cyclin A1(CCNA1)	-12.5351	-7.0555		218903_s_at	NCKAP1	NCK Associated Protein 1	2.81595	2.09113
	210240_s_at	CDKN2D	Cyclin dependent kinase inhibitor 2D(CDKN2D)	-4.95529	-3.37681		226974_at	NHEJ1	Non-homologous end joining factor 1(NHEJ1)	2.85183	2.05585
	205034_at	CCNE2	Cyclin E2(CCNE2)	-2.74472	-4.24723		219418_at	NOTCH2	Notch 2(NOTCH2)	2.97742	2.80049
	202770_s_at	CCNG2	Cyclin G2(CCNG2)	-3.11112	-2.61053		201708_s_at	NPM1	Nucleophosmin(NPM1)	6.92905	2.61065
	206504_at	CYP24A1	Cytochrome P450 family 24 subfamily A member 1(CYP24A1)	-2.58327	-2.35475		204173_at	NACC1	Nucleus Accumbens Associated 1	5.98371	6.1033
	244407_at	CYP39A1	Cytochrome P450 family 39 subfamily A member 1(CYP39A1)	-3.07562	-2.28669		225421_at	PM20D2	Peptidase M20 Domain Containing 2	5.65188	5.69592
	203695_s_at	DFNA5	DFNA5, deafness associated tumor suppressor(DFNA5)	-3.83532	-2.10707		218676_s_at	PHACTR4	Phosphatase And Actin Regulator 4	2.08874	3.40781
	214247_s_at	DKK3	Dickkopf WNT signaling pathway inhibitor 3(DKK3)	-3.4809	-3.23377		211097_s_at	PCTP	Phosphatidylcholine transfer protein(PCTP)	3.85559	3.18193
	205493_s_at	DPYSL4	Dihydropyrimidinase Like 4	-3.41325	-2.10384		231965_at	PEMT	Phosphatidylethanolamine N-methyltransferase(PEMT)	3.61234	2.57143
	207169_x_at	DDR1	Discoidin Domain Receptor Tyrosine Kinase 1	-2.98851	-2.67255		209318_x_at	POM121	POM121 Transmembrane Nucleoporin	3.27103	2.61765
	228228_at	DACT3	Dishevelled Binding Antagonist Of Beta Catenin 3	-3.64271	-2.33371		212680_x_at	PRAF2	PRA1 Domain Family Member 2	2.33194	3.8232
	223974_at	DLGAP1-AS2	DLGAP1 Antisense RNA 2	-4.17169	-2.9096		53071_s_at	P2RX5	Purinergic Receptor P2X 5	2.53152	2.02739
	214652_at	DRD1	Dopamine receptor D1(DRD1)	-2.5211	-4.37903		1556123_a_at	RABL6	RAB, member RAS oncogene family-like 6	2.39341	2.16856
	1553299_at	DUSP5P1	Dual Specificity Phosphatase 5 Pseudogene 1	-2.89058	-3.58611		201052_s_at	RAB11B-AS1	RAB11B antisense RNA 1	2.50116	3.08116
	229656_s_at	EML6	Echinoderm microtubule associated protein like 6(EML6)	-5.09654	-2.03224		222501_s_at	RHOG	Ras homolog family member G(RHOG)	2.91909	2.29693
	227638_at	EPG5	Ectopic P-granules autophagy protein 5 homolog(EPG5)	-3.32256	-4.031		210027_s_at	ARL2	Ras small gtpases superfamily	7.70297	11.4437
	201313_at	ENO2	Enolase 2(ENO2)	-10.6642	-2.77644		224880_at	RCC2	Regulator of chromosome condensation 2(RCC2)	4.10748	2.4989
	217053_x_at	ETV1	ETS variant 1(ETV1)	-2.12835	-2.23399		201063_at	RER1	Retention In Endoplasmic Reticulum Sorting Receptor 1	2.47375	2.48342
	1554576_a_at	ETV4	ETS Variant 4	-2.92794	-3.53359		203643_at	FAM127A	Retrotransposon Gag Like 8C	3.89248	3.91055
	1555829_at	ESYT2	Extended Synaptotagmin 2	-3.59198	-5.12859		226885_at	RPL23	Ribosomal Protein L23	5.3841	3.3034
	220707_s_at	FOXRED2	FAD Dependent Oxidoreductase Domain Containing 2	-2.63304	-2.06985		241017_at	RPL31	Ribosomal protein L31	26.3597	10.9165
	1553710_at	FAM218A	Family With Sequence Similarity 218 Member A	-2.19227	-2.05292		217266_at	RPL37	Ribosomal Protein L37	3.26086	2.57764
	1553244_at	FANCB	Fanconi anemia complementation group B(FANCB)	-2.81757	-2.25887		224395_s_at	RNF7	Ring finger protein 7	2.4017	2.10074
	203562_at	FEZ1	Fasciculation and elongation protein zeta 1(FEZ1)	-8.12756	-3.68061		235309_at	RUNDC1	RUN Domain Containing 1	2.03422	2.08117
	235089_at	FBXL20	F-box and leucine rich repeat protein 20(FBXL20)	-2.00579	-3.3775		204979_s_at	SHROOM3	Shroom family member 3(SHROOM3)	2.14642	2.17646
	209005_at	FBXL5	F-Box And Leucine Rich Repeat Protein 5	-2.31628	-3.00838		224626_at	SLIT2	Slit guidance ligand 2(SLIT2)	4.22114	2.06426
	204422_s_at	FGF2	Fibroblast growth factor 2(FGF2)	-2.80816	-2.47449		228485_s_at	SNHG16	Small nucleolar RNA host gene 16	10.1835	6.84909
	219170_at	FSD1	Fibronectin Type III And SPRY Domain Containing 1	-3.08123	-2.18491		230130_at	SNHG5	Small Nucleolar RNA Host Gene 5	2.41554	2.30399
	210316_at	FLT4	fms related tyrosine kinase 4(FLT4)	-3.76501	-2.40781		229410_at	SMG7	SMG7, Nonsense Mediated MRNA Decay Factor	2.91043	2.1132
	209189_at	FOS	Fos proto-oncogene, AP-1 transcription factor subunit(FOS)	-3.79737	-3.34767		226742_at	SCLT1	Sodium Channel And Clathrin Linker 1	2.08048	2.43744
	224456_s_at	FOXD2-AS1	FOXD2 Antisense RNA 1 (Head To Head)	-2.68152	-4.18425		200055_at	TARBP2	TARBP2, RISC loading complex RNA binding subunit(TARBP2)	2.7352	2.01601
	203697_at	FRZB	Frizzled-related protein(FRZB)	-5.97737	-7.12729		218419_s_at	TOM1L1	Target Of Myb1 Like 1 Membrane Trafficking Protein	2.04567	2.08436
	203108_at	GPRC5A	G protein-coupled receptor class C group 5 member A(GPRC5A)	-3.52734	-4.55894		222728_s_at	TAX1BP3	Tax1 Binding Protein 3	2.60879	2.3821
	201105_at	LGALS1	Galectin 1(LGALS1)	-11.2743	-3.71092		227345_at	TNFRSF10D	TNF receptor superfamily member 10d(TNFRSF10D)	2.18298	2.28535
	226188_at	LGALSL	Galectin Like	-2.13447	-2.06135		226173_at	TFDP1	Transcription factor Dp-1(TFDP1)	3.44332	2.4359
	203146_s_at	GABBR1	Gamma-aminobutyric acid type B receptor subunit 1(GABBR1)	-3.27691	-3.45339		208398_s_at	TFDP2	Transcription factor Dp-2(TFDP2)	2.00232	2.50215
	242656_at	GTF2H1	General transcription factor IIH subunit 1(GTF2H1)	-2.83794	-2.31293		242939_at	TGFBR2	Transforming growth factor beta receptor 2(TGFBR2)	2.77485	2.31197
	230788_at	GCNT2	Glucosaminyl (N-acetyl) transferase 2, I-branching enzyme (I blood group)(GCNT2)	-3.51188	-3.69447		230350_at	TM9SF4	Transmembrane 9 Superfamily Member 4	2.20861	2.00599
	241384_x_at	GK5	Glycerol Kinase 5 (Putative)	-2.4857	-2.53909		220477_s_at	TMUB1	Transmembrane And Ubiquitin Like Domain Containing 1	2.54578	2.35637
	214157_at	GNAS	GNAS complex locus(GNAS)	-4.98847	-2.69361		227063_at	TMUB2	Transmembrane And Ubiquitin Like Domain Containing 2	2.68095	2.04299
	219313_at	GRAMD1C	GRAM Domain Containing 1C	-2.10468	-2.65695		240310_at	TPGS2	Tubulin Polyglutamylase Complex Subunit 2	3.22189	2.55347
	218469_at	GREM1	Gremlin 1, DAN family BMP antagonist(GREM1)	-3.14322	-2.57994		226862_at	MGC16275	Uncharacterized Protein MGC16275	3.23248	2.69162
	205498_at	GHR	Growth hormone receptor(GHR)	-2.91303	-2.14672		205571_at	LOC101927365	Uncharacterized LOC101927365	2.82658	2.05192
	226887_at	HSPA14	Heat shock protein family A (Hsp70) member 14(HSPA14)	-2.20333	-2.63486		201761_at	MYC	V-myc avian myelocytomatosis viral oncogene homolog(MYC)	2.75729	4.59364
	217902_s_at	HERC2	HECT and RLD domain containing E3 ubiquitin protein ligase 2(HERC2)	-2.29224	-2.01211		201616_s_at	CCDC53	WASH Complex Subunit 3	3.1672	4.78963
	222881_at	HPSE	Heparanase(HPSE)	-3.27505	-2.32358		206698_at	ZBTB16	Zinc finger and BTB domain containing 16(ZBTB16)	2.38816	2.00238
	214469_at	HIST1H2AE	Histone Cluster 1 H2A Family Member E	-5.0187	-4.6085		205883_at	ZDHHC12	Zinc Finger DHHC-Type Containing 12	2.22596	2.77494
	239041_at	HIST1H2AK	Histone Cluster 1 H2A Family Member K	-3.1992	-2.60938		218149_s_at	ZNF616	Zinc Finger Protein 616	2.76424	2.12337
	202389_s_at	HTT	Huntingtin(HTT)	-2.37616	-2.54737		228402_at	ZBED3	Zinc finger, BED-type containing 3	2.34744	2.33515
	227346_at	IKZF1	IKAROS family zinc finger 1(IKZF1)	-2.5	-2.94772		224858_at	ZDHHC5	Zinc finger, DHHC-type containing 5	2.27614	2.06022
	201631_s_at	IER3	Immediate early response 3(IER3)	-5.84569	-3.55043		232338_at	ZSCAN16-AS1	ZSCAN16 Antisense RNA 1	5.31246	2.8688
	227140_at	INHBA	Inhibin beta A subunit(INHBA)	-3.38686	-2.41312
	1568695_s_at	INTS6	Integrator Complex Subunit 6	-3.84906	-3.5891
	227314_at	ITGA2	Integrin subunit alpha 2(ITGA2)	-3.1772	-3.2912				Cardiovascular Diseases Related genes
	205885_s_at	ITGA4	Integrin subunit alpha 4(ITGA4)	-2.93591	-4.51339
	227297_at	ITGA9	Integrin subunit alpha 9(ITGA9)	-5.10655	-4.4334		200602_at	ARPC4	Actin Related Protein 2/3 Complex Subunit 4	2.25795	2.51252
	226535_at	ITGB6	Integrin Subunit Beta 6	-6.49516	-9.02559		237159_x_at	AP1S3	Adaptor related protein complex 1 sigma 3 subunit(AP1S3)	2.5706	2.96726
	205816_at	ITGB8	Integrin subunit beta 8(ITGB8)	-5.49796	-5.04781		204218_at	AP3S2	Adaptor related protein complex 3 sigma 2 subunit(AP3S2)	3.33999	3.37665
	202638_s_at	ICAM1	Intercellular adhesion molecule 1(ICAM1)	-5.09694	-2.65532		1552727_s_at	ADM	Adrenomedullin(ADM)	2.88234	3.28903
	203153_at	IFIT1	Interferon induced protein with tetratricopeptide repeats 1(IFIT1)	-2.44487	-3.25422		229145_at	APCDD1	APC down-regulated 1(APCDD1)	3.7129	2.86813
	214022_s_at	IFITM1	Interferon induced transmembrane protein 1(IFITM1)	-2.19719	-2.55557		223339_at	BACE2	Beta-site APP-cleaving enzyme 2(BACE2)	3.84047	2.1883
	201601_x_at	IFITM2///IFITM1	Interferon Induced Transmembrane Protein 2/1	-2.35636	-2.42698		208407_s_at	CTNND1	Catenin Delta 1	3.74382	4.29998
	204562_at	IRF4	Interferon regulatory factor 4(IRF4)	-2.26673	-2.33107		208660_at	CTSC	Cathepsin C(CTSC)	2.91382	2.03373
	204057_at	IRF8	Interferon regulatory factor 8(IRF8)	-3.07404	-4.35138		209357_at	CITED2	Cbp/p300 interacting transactivator with Glu/Asp rich carboxy-terminal domain 2(CITED2)	2.15478	2.3269
	204912_at	IL10RA	Interleukin 10 receptor subunit alpha(IL10RA)	-2.78612	-2.96337		239135_at	CTNS	Cystinosin, lysosomal cystine transporter(CTNS)	2.09366	2.0369
	228946_at	INTU	Inturned Planar Cell Polarity Protein	-2.34005	-2.12738		221488_s_at	DCP1A	Decapping mrna 1A(DCP1A)	2.70338	2.03621
	232094_at	KATNBL1	Katanin Regulatory Subunit B1 Like 1	-2.33944	-2.41435		202860_at	DSEL	Dermatan sulfate epimerase-like(DSEL)	7.83328	5.00934
	209234_at	KIF1B	Kinesin family member 1B(KIF1B)	-7.65389	-3.37935		224060_s_at	DPH5	Diphthamide biosynthesis 5(DPH5)	2.98987	2.01417
	212877_at	KLC1	Kinesin light chain 1(KLC1)	-3.11476	-2.81892		230175_s_at	DCBLD2	Discoidin, CUB and LCCL domain containing 2(DCBLD2)	2.64019	2.42935
	242517_at	KISS1R	KISS1 receptor(KISS1R)	-2.01929	-10.2008		228897_at	DYNLL2	Dynein Light Chain LC8-Type 2	3.25355	3.25884
	205051_s_at	KIT	KIT proto-oncogene receptor tyrosine kinase(KIT)	-2.11313	-2.81249		231640_at	LYRM5	Electron Transfer Flavoprotein Regulatory Factor 1	2.92881	2.15897
	213715_s_at	KANK3	KN Motif And Ankyrin Repeat Domains 3	-2.39885	-2.09668		206852_at	EPHA7	EPH receptor A7(EPHA7)	2.44282	2.86811
	202393_s_at	KLF10	Kruppel like factor 10(KLF10)	-3.03923	-2.0279		209009_at	ESD	Esterase D(ESD)	2.88256	2.40404
	209270_at	LAMB3	Laminin subunit beta 3(LAMB3)	-3.20818	-5.23269		210975_x_at	FBXL18	F-Box And Leucine Rich Repeat Protein 18	2.29221	3.0181
	227013_at	LATS2	Large tumor suppressor kinase 2(LATS2)	-2.04708	-2.14218		242217_s_at	FBXO16	F-Box Protein 16	2.48189	2.02416
	228080_at	LAYN	Layilin	-3.9294	-3.32515		219118_at	FKBP11	FK506 Binding Protein 11	3.9367	5.2638
	204428_s_at	LCAT	Lecithin-cholesterol acyltransferase(LCAT)	-2.94446	-2.25162		217990_at	GOSR2	Golgi SNAP receptor complex member 2(GOSR2)	3.56785	2.9102
	47550_at	LZTS1	Leucine zipper tumor suppressor 1(LZTS1)	-3.04263	-2.77221		210002_at	GMPR2	Guanosine Monophosphate Reductase 2	2.11027	3.6086
	239034_at	LINC01560	Long Intergenic Non-Protein Coding RNA 1560	-2.19271	-2.04814		209167_at	HAUS8	HAUS Augmin Like Complex Subunit 8	2.00938	2.47241
	220324_at	LINC00472	Long Intergenic Non-Protein Coding RNA 472	-2.61731	-2.38938		230960_at	INO80E	INO80 Complex Subunit	2.15065	2.85477
	232034_at	LINC00537	Long Intergenic Non-Protein Coding RNA 537	-2.25876	-2.17586		244111_at	LEPROT	Leptin receptor overlapping transcript(LEPROT)	2.4012	2.4637
	228702_at	LINC-PINT	Long intergenic non-protein coding RNA, p53 induced transcript(LINC-PINT)	-3.06814	-2.2928		203042_at	LAMP2	Lysosomal associated membrane protein 2(LAMP2)	2.82694	2.72766
	203845_at	KAT2B	Lysine acetyltransferase 2B(KAT2B)	-3.49899	-2.07497		202145_at	MAF	MAF bzip transcription factor(MAF)	2.32105	2.6685
	1556047_s_at	MAGEE1	MAGE family member E1(MAGEE1)	-2.54592	-3.34715		206363_at	MARK2	Microtubule affinity regulating kinase 2(MARK2)	2.04318	2.16236
	208729_x_at	HLA-B	Major histocompatibility complex, class I, B(HLA-B)	-2.1218	-2.24575		232102_at	MON1B	MON1 homolog B, secretory trafficking associated(MON1B)	2.09193	2.34081
	205386_s_at	MDM2	MDM2 proto-oncogene(MDM2)	-2.90533	-2.88831		223130_s_at	MYLIP	Myosin regulatory light chain interacting protein(MYLIP)	2.68077	2.80941
	219730_at	MED18	Mediator Complex Subunit 18	-2.92484	-2.885		232078_at	NECTIN2	Nectin cell adhesion molecule 2(NECTIN2)	5.40759	5.99641
	224559_at	MALAT1	Metastasis associated lung adenocarcinoma transcript 1 (non-coding RNA)	-4.326	-3.6916		218563_at	NECTIN3	Nectin cell adhesion molecule 3(NECTIN3)	4.03716	2.43341
	229926_at	MIR3682	MicroRNA 3682	-3.35866	-2.72486		201740_at	NEDD4L	Neural precursor cell expressed, developmentally down-regulated 4-like, E3 ubiquitin protein ligase(NEDD4L)	2.04338	3.08925
	225578_at	MZT1	Mitotic Spindle Organizing Protein 1	-2.73335	-3.8789		212739_s_at	NSA2	NSA2, Ribosome Biogenesis Homolog	4.54064	4.20919
	1552439_s_at	MEGF11	Multiple EGF like domains 11(MEGF11)	-3.75255	-2.39028		227503_at	NFIA	Nuclear factor I A(NFIA)	2.30891	2.05178
	1556488_s_at	MAATS1	MYCBP Associated And Testis Expressed 1	-2.22022	-2.34989		226209_at	NFATC1	Nuclear factor of activated T-cells 1(NFATC1)	4.19026	3.64057
	225992_at	MLLT10	Myeloid/lymphoid or mixed-lineage leukemia; translocated to, 10(MLLT10)	-2.05332	-2.07303		219543_at	PBLD	Phenazine biosynthesis like protein domain containing(PBLD)	5.87581	7.25737
	201468_s_at	NQO1	NAD(P)H quinone dehydrogenase 1(NQO1)	-3.84595	-2.74292		204854_at	PARP16	Poly(ADP-Ribose) Polymerase Family Member 16	2.03864	2.01204
	32069_at	N4BP1	NEDD4 binding protein 1(N4BP1)	-2.10842	-2.88024		200988_s_at	QKI	QKI, KH domain containing RNA binding(QKI)	2.36935	3.92862
	223218_s_at	NFKBIZ	NFKB inhibitor zeta(NFKBIZ)	-2.94256	-2.36403		201433_s_at	RAB40C	RAB40C, member RAS oncogene family(RAB40C)	2.29535	2.69007
	227556_at	NME	NME/NM23 Nucleoside Diphosphate Kinase 1	-2.94256	-2.36403		225377_at	RAP1GAP2	RAP1 gtpase activating protein 2(RAP1GAP2)	2.30998	2.01562
	214657_s_at	NEAT1	Nuclear paraspeckle assembly transcript 1 (non-protein coding)	-6.87589	-3.08979		213280_at	RCN1	Reticulocalbin 1(RCN1)	2.35721	2.14629
	221969_at	PAX5	Paired box 5(PAX5)	-2.26358	-2.30591		224763_at	RPS21	Ribosomal Protein S21	5.48007	2.67783
	235758_at	PNMA6A	Paraneoplastic Ma Antigen Family Member 6A	-3.04401	-2.74472		202297_s_at	RNF150	Ring finger protein 150(RNF150)	2.33546	2.02047
	229414_at	PITPNC1	Phosphatidylinositol Transfer Protein, Cytoplasmic 1	-4.24044	-3.0769		1569190_at	SERINC5	Serine incorporator 5(SERINC5)	4.3966	4.78054
	203879_at	PIK3CD	Phosphatidylinositol-4,5-bisphosphate 3-kinase catalytic subunit delta(PIK3CD)	-3.09316	-2.17332		228274_at	SESN2	Sestrin 2	4.69527	2.25111
	1554789_a_at	PDE8B	Phosphodiesterase 8B(PDE8B)	-3.86066	-2.32048		223196_s_at	SFXN1	Sideroflexin 1(SFXN1)	3.39479	3.07284
	205934_at	PLCL1	Phospholipase C like 1(PLCL1)	-2.78172	-4.38956		230748_at	SLC16A6	Solute Carrier Family 16 Member 6	5.06147	3.47474
	219602_s_at	PIEZO2	Piezo type mechanosensitive ion channel component 2(PIEZO2)	-3.15489	-3.22533		56256_at	SLC22A23	Solute carrier family 22 member 23(SLC22A23)	2.24644	2.08204
	214874_at	PKP4	Plakophilin 4(PKP4)	-4.54023	-6.80013		221020_s_at	SLC35A4	Solute Carrier Family 35 Member A4	3.29504	2.64894
	210845_s_at	PLAUR	Plasminogen activator, urokinase receptor(PLAUR)	-2.76708	-2.44281		236217_at	SLC44A1	Solute carrier family 44 member 1(SLC44A1)	2.03303	2.23408
	218885_s_at	GALNT12	Polypeptide N-acetylgalactosaminyltransferase 12(GALNT12)	-2.85469	-2.35689		225155_at	SNX1	Sorting Nexin 1	2.04128	3.19936
	204304_s_at	PROM1	Prominin 1(PROM1)	-2.43025	-5.4195		214633_at	SPATA17	Spermatogenesis associated 17(SPATA17)	2.7628	3.40463
	210367_s_at	PTGES	Prostaglandin E synthase(PTGES)	-4.79269	-2.22744		37462_i_at	SGPP2	Sphingosine-1-Phosphate Phosphatase 2	2.31376	2.15387
	204748_at	PTGS2	Prostaglandin-endoperoxide synthase 2(PTGS2)	-2.80217	-2.48822		227511_at	SCAP	SREBF chaperone(SCAP)	2.08214	2.09171
	204279_at	PSMB9	Proteasome subunit beta 9(PSMB9)	-3.1093	-2.6494		204913_s_at	SOX11	SRY-box 11(SOX11)	3.06369	3.31913
	215195_at	PRKCA	Protein kinase C alpha(PRKCA)	-2.95998	-2.58315		213364_s_at	SOX3	SRY-box 3(SOX3)	4.17842	2.81275
	227053_at	PACSIN1	Protein kinase C and casein kinase substrate in neurons 1(PACSIN1)	-4.5237	-6.24933		225616_at	SUMF1	Sulfatase modifying factor 1(SUMF1)	2.14565	2.48066
	218764_at	PRKCH	Protein kinase C eta(PRKCH)	-2.84575	-3.75689		225500_x_at	SDCBP	Syndecan Binding Protein	3.84348	2.68567
	208694_at	PRKDC	Protein kinase, DNA-activated, catalytic polypeptide(PRKDC)	-2.12162	-2.20932		226157_at	THAP2	THAP domain containing 2(THAP2)	2.08363	2.34504
	203997_at	PTPN3	Protein tyrosine phosphatase, non-receptor type 3(PTPN3)	-3.52118	-3.07308		221218_s_at	TPK1	Thiamin pyrophosphokinase 1(TPK1)	3.44944	3.08019
	210941_at	PCDH7	Protocadherin 7(PCDH7)	-7.46749	-2.04633		202027_at	TMEM230	Transmembrane Protein 230	2.20777	2.54435
	241382_at	PCP4L1	Purkinje Cell Protein 4 Like 1	-2.087	-2.6103		204807_at	TNRC18	Trinucleotide repeat containing 18(TNRC18)	2.90079	2.81605
	226452_at	PDK1	Pyruvate dehydrogenase kinase 1(PDK1)	-3.02056	-2.00815		230241_at	TPM1	Tropomyosin 1 (alpha)(TPM1)	2.04346	4.96497
	205924_at	RAB3B	RAB3B, Member RAS Oncogene Family	-2.06198	-2.12687		203148_s_at	UBE2E3	Ubiquitin conjugating enzyme E2 E3(UBE2E3)	3.514	4.37337
	225092_at	RABEP1	Rabaptin, RAB GTPase Binding Effector Protein 1	-2.53644	-2.15945		1562012_at	LOC100506730	Uncharacterized LOC100506730	2.11042	4.3168
	203911_at	RAP1GAP	RAP1 GTPase activating protein(RAP1GAP)	-2.45721	-2.14278		229997_at	VANGL1	VANGL planar cell polarity protein 1(VANGL1)	2.10898	2.41874
	1570253_a_at	RHEBL1	Ras homolog enriched in brain like 1	-3.2344	-3.24823		221999_at	WDFY3-AS2	WDFY3 antisense RNA 2(WDFY3-AS2)	3.95184	3.60278
	230563_at	RASGEF1A	RasGEF domain family member 1A(RASGEF1A)	-3.19221	-2.42888		219053_s_at	WBP1	WW Domain Binding Protein 1	4.60732	5.13279
	204337_at	RGS4	Regulator of G-protein signaling 4(RGS4)	-14.369	-19.7384		226088_at	ZMAT2	Zinc Finger Matrin-Type 2	2.35096	2.0056
	206290_s_at	RGS7	Regulator of G-protein signaling 7(RGS7)	-2.61255	-3.35594		221525_at	ZNF326	Zinc finger protein 326(ZNF326)	2.49818	2.79849
	205205_at	RELB	RELB proto-oncogene, NF-kB subunit(RELB)	-2.18929	-2.22382		238030_at	ZNF395	Zinc Finger Protein 395	3.02992	2.52726
	205109_s_at	ARHGEF4	Rho Guanine Nucleotide Exchange Factor 4	-2.20636	-2.0051		236196_at	ZNF581	Zinc finger protein 581(ZNF581)	4.20618	2.07906
	220680_at	RAVER2	Ribonucleoprotein, PTB Binding 2	-5.28839	-4.44831
	204633_s_at	RPS6KA5	Ribosomal protein S6 kinase A5(RPS6KA5)	-2.26426	-2.6841
	44790_s_at	KIAA0226L	RUN And Cysteine Rich Domain Containing Beclin 1 Interacting Protein Like	-2.21734	-2.72781				Chem-Dependency Related genes
	214044_at	RYR2	Ryanodine receptor 2(RYR2)	-2.38828	-2.49693
	206211_at	SELE	Selectin E(SELE)	-2.76705	-2.40147		217761_at	ADI1	Acireductone dioxygenase 1(ADI1)	4.39028	6.31039
	217503_at	STK17B	Serine/threonine kinase 17b(STK17B)	-2.30913	-2.02133		204998_s_at	ATF5	Activating transcription factor 5(ATF5)	2.03993	2.41035
	1569791_at	STK4	Serine/threonine kinase 4(STK4)	-2.20213	-2.42281		227445_at	ABR	Active BCR-related(ABR)	2.06177	3.36528
	220030_at	STYK1	Serine/threonine/tyrosine kinase 1(STYK1)	-3.6936	-2.78363		201629_s_at	ADGRL3	Adhesion G protein-coupled receptor L3(ADGRL3)	2.70247	2.17582
	206118_at	STAT4	Signal transducer and activator of transcription 4(STAT4)	-2.61162	-2.28115		1554417_s_at	APH1A	Aph-1 homolog A, gamma-secretase subunit(APH1A)	2.80798	2.55801
	237464_at	SMG1	SMG1, Nonsense Mediated MRNA Decay Associated PI3K Related Kinase	-2.93991	-2.1188		202492_at	ATPIF1	Atpase inhibitory factor 1(ATPIF1)	2.54035	2.33779
	216236_s_at	SLC2A3	Solute Carrier Family 2 Member 3	-2.05318	-2.4134		229720_at	BCKDHB	Branched chain keto acid dehydrogenase E1 subunit beta(BCKDHB)	2.38133	2.51555
	219090_at	SLC24A3	Solute carrier family 24 member 3(SLC24A3)	-2.07774	-2.23755		211141_s_at	CPPED1	Calcineurin like phosphoesterase domain containing 1(CPPED1)	3.57915	3.52862
	228935_at	SLC4A8	Solute Carrier Family 4 Member 8	-8.68614	-10.2858		224478_s_at	CALD1	Caldesmon 1(CALD1)	2.06359	2.64367
	1557430_at	SMIM17	Solute Carrier Family 4 Member 8	-2.1226	-4.89095		222212_s_at	CKS1B	CDC28 protein kinase regulatory subunit 1B(CKS1B)	3.29418	2.71361
	219229_at	SLCO3A1	Solute carrier organic anion transporter family member 3A1(SLCO3A1)	-2.70287	-2.09425		212540_at	CECR2	CECR2, histone acetyl-lysine reader(CECR2)	3.45931	2.5427
	232027_at	SYNE1	Spectrin repeat containing nuclear envelope protein 1(SYNE1)	-2.29906	-2.83805		201253_s_at	CENPN	Centromere protein N(CENPN)	2.07676	2.31369
	221489_s_at	SPRY4	Sprouty RTK signaling antagonist 4(SPRY4)	-2.59493	-2.63034		235427_at	CLNS1A	Chloride nucleotide-sensitive channel 1A(CLNS1A)	2.09284	2.05382
	1553321_a_at	SULT1C4	Sulfotransferase Family 1C Member 4	-2.03766	-2.43111		223608_at	EFCAB2	EF-hand calcium binding domain 2(EFCAB2)	2.07269	2.61688
	220260_at	TBC1D19	TBC1 Domain Family Member 19	-2.34608	-3.38326		226416_at	ERI1	Exoribonuclease 1(ERI1)	3.15379	2.48992
	231579_s_at	TIMP2	TIMP metallopeptidase inhibitor 2(TIMP2)	-3.53817	-2.6587		201828_x_at	FAM234A	Family with sequence similarity 234 member A(FAM234A)	2.43186	3.91391
	227812_at	TNFRSF19	TNF receptor superfamily member 19(TNFRSF19)	-2.56677	-2.05913		PROBE	GNG7	G protein subunit gamma 7(GNG7)	2.6746	2.45429
	211786_at	TNFRSF9	TNF receptor superfamily member 9(TNFRSF9)	-2.56153	-2.08893		203178_at	GMPS	Guanine monophosphate synthase(GMPS)	2.35936	2.18939
	219099_at	TIGAR	TP53 induced glycolysis regulatory phosphatase(TIGAR)	-2.17806	-2.03536		226308_at	HIPK2	Homeodomain interacting protein kinase 2(HIPK2)	2.67828	2.23681
	235694_at	TCFL5	Transcription Factor Like 5	-2.49719	-8.13156		204949_at	IGDCC3	Immunoglobulin superfamily DCC subclass member 3(IGDCC3)	2.37232	2.34031
	229428_at	TIMM23B	Translocase Of Inner Mitochondrial Membrane 23 Homolog B	-2.09042	-2.50364		221185_s_at	ITGB3BP	Integrin subunit beta 3 binding protein(ITGB3BP)	2.68447	2.07195
	244334_at	TRAM1L1	Translocation associated membrane protein 1-like 1(TRAM1L1)	-2.06926	-3.4342		226908_at	LRRC8B	Leucine rich repeat containing 8 family member B(LRRC8B)	2.11754	2.04772
	1560017_at	TMTC3	Transmembrane And Tetratricopeptide Repeat Containing 3	-2.11802	-2.01427		226790_at	MRRF	Mitochondrial ribosome recycling factor(MRRF)	2.67538	2.07853
	218876_at	TPPP3	Tubulin Polymerization Promoting Protein Family Member 3	-2.71702	-2.79368		204857_at	MAPK3	Mitogen-activated protein kinase 3(MAPK3)	2.45022	3.12383
	201344_at	UBE2D2	Ubiquitin conjugating enzyme E2 D2(UBE2D2)	-3.18877	-2.26048		227496_at	NR6A1	Nuclear receptor subfamily 6 group A member 1(NR6A1)	5.53104	4.59109
	232755_at	UBE2G2	Ubiquitin Conjugating Enzyme E2 G2	-3.16878	-2.8413		222075_s_at	OPA3	Optic atrophy 3 (autosomal recessive, with chorea and spastic paraplegia)(OPA3)	3.3604	2.39777
	201649_at	UBE2L6	Ubiquitin Conjugating Enzyme E2 L6	-4.21779	-2.30387		218302_at	PTDSS1	Phosphatidylserine synthase 1(PTDSS1)	4.76396	4.88652
	1555963_x_at	B3GNT7	UDP-glcnac:betagal beta-1,3-N-acetylglucosaminyltransferase 7	-2.68962	-2.51195		223009_at	LHPP	Phospholysine phosphohistidine inorganic pyrophosphate phosphatase(LHPP)	2.17201	2.67504
	213118_at	UHRF1BP1L	UHRF1 Binding Protein 1 Like	-2.72923	-2.73261		230388_s_at	KCTD20	Potassium channel tetramerization domain containing 20(KCTD20)	2.5808	2.41764
	1564691_at	LL0XNC01-116E7.2	Uncharacterized LOC100128594	-3.43429	-2.16102		227698_s_at	RAD54L2	RAD54-like 2 (S. Cerevisiae)(RAD54L2)	2.26939	2.08511
	217220_at	LOC100287387	Uncharacterized LOC100287387	-3.56004	-2.94675		201276_at	RALA	RAS like proto-oncogene A(RALA)	2.42434	2.47295
	241370_at	LOC286052	Uncharacterized LOC286052	-2.61734	-2.12959		226144_at	RNF217	Ring finger protein 217(RNF217)	2.25357	2.0388
	1554305_at	MGC20647	Uncharacterized Protein MGC20647	-2.51946	-2.01594		235073_at	SCAMP4	Secretory carrier membrane protein 4(SCAMP4)	3.5712	3.67658
	204712_at	WIF1	WNT inhibitory factor 1(WIF1)	-2.41356	-6.96816		201312_s_at	SIDT2	SID1 transmembrane family member 2(SIDT2)	2.06432	2.51981
	226615_at	XPR1	Xenotropic and polytropic retrovirus receptor 1(XPR1)	-4.9295	-7.5541		217991_x_at	SSBP3	Single stranded DNA binding protein 3(SSBP3)	2.42177	2.14837
	244552_at	ZNF788	Zinc Finger Family Member 788	-2.17165	-2.76705		212812_at	SF3A2	Splicing factor 3a subunit 2(SF3A2)	2.77378	2.06725
	1552946_at	ZNF114	Zinc Finger Protein 114	-2.11837	-2.53056		229402_at	SCAF1	SR-related CTD associated factor 1(SCAF1)	2.23263	2.08234
	220350_at	ZNF235	Zinc Finger Protein 235	-2.0187	-2.20418		217827_s_at	ST7	Suppression of tumorigenicity 7(ST7)	2.49058	2.7978
							203085_s_at	THRB	Thyroid hormone receptor beta(THRB)	2.05074	2.7426
							223305_at	TMEM5	Transmembrane protein 5(TMEM5)	3.20655	2.12612
			Cardiovascular Diseases Related genes				225444_at	USP15	Ubiquitin specific peptidase 15(USP15)	2.44179	5.31696
							228956_at	UGT8	UDP glycosyltransferase 8(UGT8)	8.08338	7.61571
	202780_at	OXCT1	3-oxoacid CoA-transferase 1(OXCT1)	-3.70089	-3.002		228605_at	VPS37C	VPS37C, ESCRT-I subunit(VPS37C)	2.52249	2.07972
	212543_at	AIM1	Absent in melanoma 1(AIM1)	-2.03167	-3.39079		230786_at	ZFAND3	Zinc finger AN1-type containing 3(ZFAND3)	2.3069	2.20897
	201661_s_at	ACSL3	Acyl-CoA synthetase long-chain family member 3(ACSL3)	-2.25575	-2.07386
	242727_at	ARL5B	ADP ribosylation factor like GTPase 5B(ARL5B)	-2.39608	-2.73291
	1570255_s_at	ANKRD20A1	Ankyrin Repeat Domain 20 Family Member A1	-3.10874	-2.05883				Developmental Diseases Related Genes
	228471_at	ANKRD44	Ankyrin repeat domain 44(ANKRD44)	-2.119	-2.10421
	204066_s_at	AGAP1	ArfGAP with GTPase domain, ankyrin repeat and PH domain 1(AGAP1)	-3.5948	-2.13467		214671_s_at	ADAMTS17	ADAM metallopeptidase with thrombospondin type 1 motif 17(ADAMTS17)	2.49223	2.13557
	213197_at	ASTN1	Astrotactin 1(ASTN1)	-3.58713	-6.87841		224982_at	AKT1S1	AKT1 Substrate 1	5.35787	4.82941
	204567_s_at	ABCG1	ATP binding cassette subfamily G member 1(ABCG1)	-3.48724	-2.8143		218004_at	BSDC1	BSD Domain Containing 1	2.45288	2.18999
	228752_at	CRACR2A	Calcium release activated channel regulator 2A(CRACR2A)	-2.51301	-2.21763		207722_s_at	C1orf21	Chromosome 1 Open Reading Frame 21	2.09057	2.00782
	207869_s_at	CACNA1G	Calcium voltage-gated channel subunit alpha1 G(CACNA1G)	-4.66552	-3.11484		213504_at	CS	Citrate synthase(CS)	4.74942	5.2001
	225759_x_at	CLMN	Calmin(CLMN)	-4.51513	-3.89923		211136_s_at	CLPTM1	CLPTM1, transmembrane protein(CLPTM1)	4.78902	4.98805
	203066_at	CHST15	Carbohydrate sulfotransferase 15(CHST15)	-2.36144	-2.31633		224614_at	DYNC1LI2	Dynein Cytoplasmic 1 Light Intermediate Chain 2	3.72397	3.85674
	203634_s_at	CPT1A	Carnitine palmitoyltransferase 1A(CPT1A)	-3.96608	-2.66204		213260_at	FSCN1	Fascin actin-bundling protein 1(FSCN1)	3.378	2.81402
	1555958_at	CRTAC1	Cartilage acidic protein 1(CRTAC1)	-2.3997	-2.21798		225703_at	FBRSL1	Fibrosin Like 1	3.29491	3.32372
	209583_s_at	CD200	CD200 molecule(CD200)	-2.13858	-2.32187		215017_s_at	FRA10AC1	FRA10A associated CGG repeat 1(FRA10AC1)	2.30041	2.28692
	209795_at	CD69	CD69 molecule(CD69)	-5.59447	-4.65472		228831_s_at	GPS2	G Protein Pathway Suppressor 2	2.13118	3.52652
	214464_at	CDC42BPA	CDC42 binding protein kinase alpha(CDC42BPA)	-5.75659	-4.66673		227085_at	H2AFV	H2A Histone Family Member V	2.11306	2.01732
	212736_at	C16orf45	Chromosome 16 open reading frame 45(C16orf45)	-4.22646	-4.89545		207592_s_at	HOXA1	Homeobox A1(HOXA1)	3.66208	2.14487
	218541_s_at	C8orf4	Chromosome 8 open reading frame 4(C8orf4)	-3.95287	-3.78253		235753_at	HOXA7	Homeobox A7(HOXA7)	7.87588	4.35925
	206721_at	CCDC181	Coiled-coil domain containing 181(CCDC181)	-2.12189	-3.07745		65133_i_at	INO80B	INO80 Complex Subunit B	2.47106	4.37938
	226756_at	CCDC71L	Coiled-coil domain containing 71-like(CCDC71L)	-2.29742	-4.67597		1559067_a_at	LRRC57	Leucine Rich Repeat Containing 57	2.56165	6.86752
	218545_at	CCDC91	Coiled-coil domain containing 91(CCDC91)	-2.03128	-2.11853		225793_at	LIX1L	Limb And CNS Expressed 1 Like	5.42534	5.50455
	226237_at	COL8A1	Collagen type VIII alpha 1 chain(COL8A1)	-2.25865	-2.551		228614_at	LINC00667	Long Intergenic Non-Protein Coding RNA 667	2.6442	2.791
	223385_at	CYP2S1	Cytochrome P450 family 2 subfamily S member 1(CYP2S1)	-2.0237	-2.01989		227528_s_at	KMT2D	Lysine methyltransferase 2D(KMT2D)	2.60001	2.5915
	227251_at	DCAF5	DDB1 and CUL4 associated factor 5(DCAF5)	-3.04072	-2.61404		212976_at	MACROD1	MACRO Domain Containing 1	5.57193	5.1498
	225970_at	DDHD1	DDHD domain containing 1(DDHD1)	-2.1271	-2.06243		203025_at	NBR2	Neighbor Of BRCA1 Gene 2 (Non-Protein Coding)	3.00688	2.08462
	212538_at	DOCK9	Dedicator of cytokinesis 9(DOCK9)	-2.38187	-2.04984		221923_s_at	NUP153	Nucleoporin 153(NUP153)	2.72877	2.04982
	226281_at	DNER	Delta/notch like EGF repeat containing(DNER)	-2.66139	-2.80939		212605_s_at	NUDT3	Nudix hydrolase 3(NUDT3)	3.96233	4.91925
	219763_at	DENND1A	DENN domain containing 1A(DENND1A)	-6.05247	-4.13745		218010_x_at	PPDPF	Pancreatic Progenitor Cell Differentiation And Proliferation Factor	3.6592	3.12892
	204720_s_at	DNAJC6	DnaJ heat shock protein family (Hsp40) member C6(DNAJC6)	-2.40039	-2.61168		210553_x_at	PEX10	Peroxisomal biogenesis factor 10(PEX10)	2.21477	2.0956
	214844_s_at	DOK5	Docking protein 5(DOK5)	-2.09091	-2.62004		201545_s_at	PABPN1	Poly(A) binding protein nuclear 1(PABPN1)	2.51751	2.66689
	1554340_a_at	DRAXIN	Dorsal Inhibitory Axon Guidance Protein	-6.05873	-3.19714		209075_s_at	KCNAB2	Potassium Voltage-Gated Channel Subfamily A Regulatory Beta Subunit 2	2.08174	2.05586
	205399_at	DCLK1	Doublecortin like kinase 1(DCLK1)	-3.41814	-4.1263		214744_s_at	RPP25L	Ribonuclease P/MRP Subunit P25 Like	2.04531	2.51587
	223704_s_at	DMRT2	Doublesex and mab-3 related transcription factor 2(DMRT2)	-3.40069	-3.58699		213205_s_at	RBM42	RNA Binding Motif Protein 42	2.65977	2.11761
	204464_s_at	EDNRA	Endothelin receptor type A(EDNRA)	-2.65668	-2.16584		217776_at	REXO1	RNA Exonuclease 1 Homolog	2.68036	2.02395
	203279_at	EDEM1	ER degradation enhancing alpha-mannosidase like protein 1(EDEM1)	-5.73311	-3.80505		222986_s_at	SKI	SKI proto-oncogene(SKI)	3.13941	2.49567
	1554547_at	FAM13C	Family with sequence similarity 13 member C(FAM13C)	-2.81656	-4.03605		218494_s_at	SLC2A4RG	SLC2A4 regulator(SLC2A4RG)	3.50085	4.6104
	1557541_at	FAM201A	Family with sequence similarity 201 member A(FAM201A)	-2.56669	-2.39831		236220_at	SLC25A6	Solute Carrier Family 25 Member 6	2.44427	2.05025
	213904_at	FRRS1L	Ferric chelate reductase 1 like(FRRS1L)	-7.57278	-5.28425		213083_at	SLC35D2	Solute Carrier Family 35 Member D2	2.36604	2.48036
	226096_at	FNDC5	Fibronectin Type III Domain Containing 5	-3.29879	-2.4536		228645_at	SNX17	Sorting Nexin 17	3.26378	3.83901
	1553622_a_at	FSIP1	Fibrous sheath interacting protein 1(FSIP1)	-3.78825	-4.22769		230763_at	SRM	Spermidine Synthase	3.90548	4.89159
	218503_at	FOCAD	Focadhesin(FOCAD)	-2.0206	-2.25828		229657_at	TLN1	Talin 1	4.7396	6.81583
	239058_at	FOXC2	Forkhead box C2(FOXC2)	-2.04538	-2.58544		226850_at	TAF10	TATA-Box Binding Protein Associated Factor 10	3.69073	3.28631
	223618_at	FMN2	Formin 2(FMN2)	-2.18826	-2.05875		237304_at	TAF1D	TATA-Box Binding Protein Associated Factor, RNA Polymerase I Subunit D	2.54504	2.07566
	230964_at	FREM2	FRAS1 related extracellular matrix protein 2(FREM2)	-4.19169	-2.21219		222820_at	TOR1AIP2	Torsin 1A Interacting Protein 2	4.36821	5.04449
	214319_at	FRY	FRY microtubule binding protein(FRY)	-4.78631	-4.05785		209154_at	TFAP2A	Transcription factor AP-2 alpha(TFAP2A)	2.1713	2.44097
	229105_at	GPR39	G protein-coupled receptor 39(GPR39)	-3.15289	-6.25111		210986_s_at	TRIM52-AS1	TRIM52 Antisense RNA 1 (Head To Head)	2.31138	2.09843
	209990_s_at	GABBR2	Gamma-aminobutyric acid type B receptor subunit 2(GABBR2)	-4.01815	-3.02009		213616_at	TRIM14	Tripartite motif containing 14(TRIM14)	3.99797	4.87111
	231771_at	GJB6	Gap junction protein beta 6(GJB6)	-3.67904	-3.4313		223072_s_at	YIPF1	Yip1 Domain Family Member 1	2.46681	2.46642
	242003_at	ERICH1	Glutamate rich 1(ERICH1)	-3.42898	-3.55173		201368_at	ZFP36L2	ZFP36 Ring Finger Protein Like 2	3.41562	2.17321
	228115_at	GAREM1	GRB2 associated regulator of MAPK1 subtype 1(GAREM1)	-3.6806	-2.42411		214733_s_at	ZBTB4	Zinc Finger And BTB Domain Containing 4	2.3587	2.55784
	204471_at	GAP43	Growth associated protein 43(GAP43)	-2.12968	-2.99429		201369_s_at	ZNF358	Zinc Finger Protein 358	2.46705	2.23818
	235944_at	HMCN1	Hemicentin 1(HMCN1)	-3.98278	-3.91625
	219671_at	HPCAL4	Hippocalcin like 4(HPCAL4)	-6.60739	-7.81689
	235264_at	HCFC2	Host cell factor C2(HCFC2)	-3.59987	-3.17274				Hematological Diseases Related genes
	201185_at	HTRA1	HtrA serine peptidase 1(HTRA1)	-4.07273	-2.90644
	205376_at	INPP4B	Inositol polyphosphate-4-phosphatase type II B(INPP4B)	-4.00922	-2.14735		202912_at	ALDOA	Aldolase, fructose-bisphosphate A(ALDOA)	2.53867	2.33394
	235182_at	ISM1	Isthmin 1(ISM1)	-3.28104	-2.07564		221272_s_at	C3orf38	Chromosome 3 open reading frame 38(c3orf38)	2.77984	3.28478
	225506_at	KIAA1468	KIAA1468(KIAA1468)	-2.19593	-2.23871		229333_at	GPM6B	Glycoprotein M6B(GPM6B)	2.72827	2.1669
	214772_at	KIAA1549L	KIAA1549 like(KIAA1549L)	-2.7258	-3.86956		224777_s_at	PBX2	PBX homeobox 2(PBX2)	2.0734	2.35005
	229125_at	KANK4	KN motif and ankyrin repeat domains 4(KANK4)	-2.09564	-3.45581		212805_at	PSMF1	Proteasome inhibitor subunit 1(PSMF1)	2.26317	2.16473
	1555420_a_at	KLF7	Kruppel like factor 7(KLF7)	-2.42746	-2.66819		212321_at	SGPL1	Sphingosine-1-phosphate lyase 1(SGPL1)	3.38601	2.51092
	202267_at	LAMC2	Laminin subunit gamma 2(LAMC2)	-2.35996	-3.25963		218020_s_at	ZNF268	Zinc finger protein 268(ZNF268)	2.56056	2.9433
	203518_at	LYST	Lysosomal trafficking regulator(LYST)	-3.71367	-2.52745
	227226_at	MRAP2	Melanocortin 2 receptor accessory protein 2(MRAP2)	-2.10182	-2.40583
	206144_at	MAGI1	Membrane associated guanylate kinase, WW and PDZ domain containing 1(MAGI1)	-2.21644	-2.37107
	206275_s_at	MICAL2	Microtubule associated monooxygenase, calponin and LIM domain containing 2(MICAL2)	-4.21878	-4.94318				Immune System Diseases Related genes
	205698_s_at	MAP2K6	Mitogen-activated protein kinase kinase 6(MAP2K6)	-4.36318	-4.68222
	225301_s_at	MYO5B	Myosin VB(MYO5B)	-2.56208	-2.12358		202329_at	CUTA	Cuta divalent cation tolerance homolog(CUTA)	2.39195	2.27063
	239650_at	NCKAP5	NCK associated protein 5(NCKAP5)	-2.50748	-3.4429		223367_at	EIF3L	Eukaryotic translation initiation factor 3 subunit L(EIF3L)	2.11465	2.1443
	218678_at	NES	Nestin(NES)	-2.22959	-3.40672		228443_s_at	KRT222	Keratin 222	2.17373	2.49656
	227240_at	NGEF	Neuronal guanine nucleotide exchange factor(NGEF)	-5.57812	-2.15926		238495_at	LSM4	LSM4 homolog, U6 small nuclear RNA and mrna degradation associated(LSM4)	2.00779	2.07182
	209755_at	NMNAT2	Nicotinamide nucleotide adenylyltransferase 2(NMNAT2)	-2.09358	-2.9094		210596_at	MAVS	Mitochondrial antiviral signaling protein(MAVS)	2.09383	2.10565
	210162_s_at	NFATC1	Nuclear factor of activated T-cells 1(NFATC1)	-2.30407	-2.02111		227212_s_at	PHF19	PHD finger protein 19(PHF19)	2.91715	3.0721
	204749_at	NAP1L3	Nucleosome Assembly Protein 1 Like 3	-3.4778	-7.65617		203456_at	PRR3	Proline rich 3(PRR3)	3.59394	3.97659
	224830_at	NUDT21	Nudix Hydrolase 21	-2.11781	-2.27621		242253_at	PRKCSH	Protein kinase C substrate 80K-H(PRKCSH)	2.99791	2.18155
	213131_at	OLFM1	Olfactomedin 1(OLFM1)	-4.02695	-5.60974		228540_at	RAB5B	RAB5B, member RAS oncogene family(RAB5B)	2.75095	3.33055
	238852_at	PRRX1	Paired related homeobox 1(PRRX1)	-3.22599	-4.31759		203175_at	RNF5	Ring Finger Protein 5	2.09936	2.06338
	209493_at	PDZD2	PDZ domain containing 2(PDZD2)	-2.85367	-2.00712		223194_s_at	SLC31A1	Solute Carrier Family 31 Member 1	2.16318	2.74034
	226397_s_at	PHACTR1	Phosphatase and actin regulator 1(PHACTR1)	-2.80881	-2.88236		212826_s_at	SLC35E1	Solute Carrier Family 35 Member E1	2.09814	2.41602
	203895_at	PLCB4	Phospholipase C beta 4(PLCB4)	-4.17683	-2.50657		201079_at	TAF5L	TATA-box binding protein associated factor 5 like(TAF5L)	2.08615	2.18957
	227247_at	PLEKHA8	Pleckstrin homology domain containing A8(PLEKHA8)	-2.61149	-3.62849		208944_at	TIAL1	TIA1 Cytotoxic Granule Associated RNA Binding Protein Like 1	2.21969	3.29226
	210036_s_at	KCNH2	Potassium voltage-gated channel subfamily H member 2(KCNH2)	-3.43867	-2.30684		201001_s_at	TMEM256	Transmembrane Protein 256	3.63966	3.48982
	235874_at	PRSS35	Protease, serine 35(PRSS35)	-3.81431	-2.09918		228664_at	UBN2	Ubinuclein 2	2.80441	2.52649
	227892_at	PRKAA2	Protein kinase AMP-activated catalytic subunit alpha 2(PRKAA2)	-3.10765	-2.87839		221123_x_at	FLJ42627	Uncharacterized LOC645644	3.94037	2.23603
	209685_s_at	PRKCB	Protein kinase C beta(PRKCB)	-2.87262	-3.6917		227092_at	LOC158402	Uncharacterized LOC158402	2.73506	2.34421
	201957_at	PPP1R12B	Protein phosphatase 1 regulatory subunit 12B(PPP1R12B)	-2.36371	-2.01395		231990_at	WASF2	WAS Protein Family Member 2	3.00307	2.23
	204284_at	PPP1R3C	Protein phosphatase 1 regulatory subunit 3C(PPP1R3C)	-2.29257	-3.82054		238081_at	YTHDF1	YTH N6-Methyladenosine RNA Binding Protein 1	2.57422	2.04319
	228010_at	PPP2R2C	Protein phosphatase 2 regulatory subunit Bgamma(PPP2R2C)	-4.3512	-2.55094		219379_x_at	ZNF689	Zinc finger protein 689(ZNF689)	2.52454	2.34958
	222270_at	PPP4R3B	Protein phosphatase 4 regulatory subunit 3B(PPP4R3B)	-2.29745	-3.31023
	233911_s_at	PPM1H	Protein phosphatase, Mg2+/Mn2+ dependent 1H(PPM1H)	-2.01569	-2.35354
	217597_x_at	RAB40B	RAB40B, Member RAS Oncogene Family	-2.61325	-2.50384				Infectious Diseases Related genes
	229823_at	RIMS2	Regulating synaptic membrane exocytosis 2(RIMS2)	-2.7989	-2.06413
	1566472_s_at	RETSAT	Retinol saturase(RETSAT)	-3.66624	-2.01217		236264_at	AGO3	Argonaute 3, RISC catalytic component(AGO3)	3.86248	2.09491
	231716_at	RC3H2	Ring Finger And CCCH-Type Domains 2	-4.25817	-2.07221		238889_at	AGBL5	ATP/GTP binding protein like 5(AGBL5)	8.54887	4.19807
	235004_at	RBM24	RNA binding motif protein 24(RBM24)	-4.97736	-4.50402		200096_s_at	ATP6V0E1	Atpase H+ Transporting V0 Subunit E1	2.17332	2.17237
	225352_at	SEC62	SEC62 homolog, preprotein translocation factor(SEC62)	-2.95854	-3.22334		219366_at	BCAT2	Branched chain amino acid transaminase 2(BCAT2)	2.28786	3.11841
	203788_s_at	SEMA3C	Semaphorin 3C(SEMA3C)	-2.62434	-2.83146		217891_at	C2orf88	Chromosome 2 Open Reading Frame 88	2.02514	2.7587
	228726_at	SERPINB1	Serpin family B member 1(SERPINB1)	-2.59715	-2.18702		226017_at	COQ9	Coenzyme Q9(COQ9)	2.78443	6.36406
	242899_at	SESN3	Sestrin 3(SESN3)	-2.61917	-2.569		219555_s_at	CHCHD10	Coiled-coil-helix-coiled-coil-helix domain containing 10(CHCHD10)	2.70446	4.2596
	226169_at	SBF2	SET binding factor 2(SBF2)	-2.52043	-3.55446		225443_at	DENND4B	DENN Domain Containing 4B	2.56834	2.08283
	213308_at	SHANK2	SH3 and multiple ankyrin repeat domains 2(SHANK2)	-2.6542	-2.32892		212834_at	DNAJC30	Dnaj heat shock protein family (Hsp40) member C30(DNAJC30)	2.6134	2.46142
	235238_at	SHC4	SHC adaptor protein 4(SHC4)	-3.3761	-3.81543		220643_s_at	FAM200B	Family with sequence similarity 200 member B(FAM200B)	2.48899	2.54359
	236359_at	SCN4B	Sodium voltage-gated channel beta subunit 4(SCN4B)	-5.922	-4.57268		236321_at	FAM89A	Family with sequence similarity 89 member A(FAM89A)	2.5605	3.73022
	1554593_s_at	SLC1A6	Solute carrier family 1 member 6(SLC1A6)	-5.26147	-4.77411		224749_at	FASTK	Fas activated serine/threonine kinase(FASTK)	2.01358	2.24615
	205857_at	SLC18A2	Solute carrier family 18 member A2(SLC18A2)	-2.9029	-4.10673		202275_at	GATM	Glycine amidinotransferase(GATM)	2.05661	2.5964
	1552695_a_at	SLC2A13	Solute carrier family 2 member 13(SLC2A13)	-2.15012	-2.04792		1569253_at	ISCU	Iron-sulfur cluster assembly enzyme(ISCU)	2.03351	3.01502
	219932_at	SLC27A6	Solute carrier family 27 member 6(SLC27A6)	-4.28332	-6.62699		205968_at	KDELR2	KDEL Endoplasmic Reticulum Protein Retention Receptor 2	2.46265	2.25214
	228654_at	SPIN4	Spindlin Family Member 4	-2.32576	-2.02633		243924_at	LIPT1	Lipoyltransferase 1(LIPT1)	2.36413	2.07069
	204595_s_at	STC1	Stanniocalcin 1(STC1)	-15.421	-18.1778		227186_s_at	MRPL41	Mitochondrial ribosomal protein L41(MRPL41)	2.5821	2.17493
	226390_at	STARD4	StAR related lipid transfer domain containing 4(STARD4)	-2.43916	-5.26407		225580_at	MRPL50	Mitochondrial ribosomal protein L50(MRPL50)	3.77834	4.81744
	205520_at	STRN	Striatin(STRN)	-2.17145	-2.65062		227116_at	MRPS7	Mitochondrial ribosomal protein S7(MRPS7)	2.48173	2.51601
	223821_s_at	SUSD4	Sushi domain containing 4(SUSD4)	-3.73646	-5.45359		211105_s_at	NIPSNAP1	Nipsnap homolog 1 (C. Elegans)(NIPSNAP1)	2.57665	3.10335
	202071_at	SDC4	Syndecan 4(SDC4)	-2.29493	-2.02919		1558101_at	NME4	NME/NM23 nucleoside diphosphate kinase 4(NME4)	4.78718	6.45967
	221748_s_at	TNS1	Tensin 1(TNS1)	-3.13187	-2.51469		202431_s_at	NABP2	Nucleic Acid Binding Protein 2	4.76372	4.67872
	224952_at	TANC2	Tetratricopeptide repeat, ankyrin repeat and coiled-coil containing 2(TANC2)	-2.31136	-2.85468		228512_at	PTCD3	Pentatricopeptide repeat domain 3(PTCD3)	2.65002	2.55651
	203083_at	THBS2	Thrombospondin 2(THBS2)	-3.31715	-2.49795		238630_at	PAFAH1B2	Platelet activating factor acetylhydrolase 1b catalytic subunit 2(PAFAH1B2)	4.14077	2.14749
	222835_at	THSD4	Thrombospondin type 1 domain containing 4(THSD4)	-2.85737	-2.2654		202014_at	PRKAR1B	Protein kinase camp-dependent type I regulatory subunit beta(PRKAR1B)	2.45381	3.16457
	205803_s_at	TRPC1	Transient receptor potential cation channel subfamily C member 1(TRPC1)	-2.4486	-2.41597		224578_at	REPIN1	Replication Initiator 1	4.81097	4.06542
	223557_s_at	TMEFF2	Transmembrane protein with EGF like and two follistatin like domains 2(TMEFF2)	-2.97269	-5.17041		213223_at	RPS15A	Ribosomal Protein s15a	3.20679	4.03697
	236175_at	TRIM55	Tripartite motif containing 55(TRIM55)	-3.8451	-3.39353		214717_at	POLR3F	RNA polymerase III subunit F(POLR3F)	2.13492	2.51693
	219701_at	TMOD2	Tropomodulin 2(TMOD2)	-3.92312	-2.3999		212329_at	SDSL	Serine dehydratase like(SDSL)	2.90308	3.12129
	222991_s_at	UBQLN1	Ubiquilin 1(UBQLN1)	-2.08739	-6.28999		229265_at	SLC25A32	Solute carrier family 25 member 32(SLC25A32)	4.22027	3.43283
	238462_at	UBASH3B	Ubiquitin associated and SH3 domain containing B(UBASH3B)	-2.27305	-2.31919		220050_at	SPRYD4	SPRY domain containing 4(SPRYD4)	3.08823	6.83419
	226415_at	VAT1L	Vesicle amine transport 1 like(VAT1L)	-9.56722	-9.66262		207524_at	SYNGR2	Synaptogyrin 2	2.4078	2.42655
	204042_at	WASF3	WAS protein family member 3(WASF3)	-2.71176	-5.23929		226691_at	TOR1AIP1	Torsin 1A Interacting Protein 1	2.05842	2.18072
	1569369_at	ZFYVE28	Zinc finger FYVE-type containing 28(ZFYVE28)	-2.0069	-2.16672		203254_s_at	TMEM115	Transmembrane Protein 115	3.41229	2.25133
	214761_at	ZNF423	Zinc finger protein 423(ZNF423)	-2.1765	-2.24029		212194_s_at	TMEM177	Transmembrane Protein 117	2.94025	3.59516
	1561425_a_at	ZNF568	Zinc finger protein 568(ZNF568)	-4.03355	-2.74636		224782_at	ZNF271P	Zinc Finger Protein 271, Pseudogene	2.03826	3.0032
			Chem-Dependency Diseases Related genes						Metabolic Diseases Related genes
	1554132_a_at	PXYLP1	2-phosphoxylose phosphatase 1(PXYLP1)	-3.59172	-3.5931		219649_at	ANKRD13A	Ankyrin repeat domain 13A(ANKRD13A)	2.51186	2.60118
	236471_at	ABAT	4-aminobutyrate aminotransferase(ABAT)	-2.37242	-2.22062		201897_s_at	CNOT3	CCR4-NOT Transcription Complex Subunit 3	2.0797	2.16881
	221792_at	AFAP1L2	Actin filament associated protein 1 like 2(AFAP1L2)	-2.29112	-2.66686		208823_s_at	CDK16	Cyclin Dependent Kinase 16	2.77382	7.1062
	209459_s_at	ABR	Active BCR-related(ABR)	-3.62737	-2.96949		235438_at	DDX52	Dexd-box helicase 52(DDX52)	2.40326	2.84677
	218918_at	ADAM23	ADAM metallopeptidase domain 23(ADAM23)	-3.20391	-2.29378		232235_at	EIF4EBP1	Eukaryotic translation initiation factor 4E binding protein 1(EIF4EBP1)	4.40006	2.90257
	228377_at	ADCY2	Adenylate cyclase 2(ADCY2)	-2.47866	-2.42258		218464_s_at	FAM222B	Family with sequence similarity 222 member B(FAM222B)	3.23861	4.38737
	229474_at	AK9	Adenylate kinase 9(AK9)	-2.71039	-2.9385		201912_s_at	GSPT1	G1 to S phase transition 1(GSPT1)	2.62939	2.2883
	1564121_at	AFF4	AF4/FMR2 family member 4(AFF4)	-3.97186	-4.26373		224743_at	IMPAD1	Inositol monophosphatase domain containing 1(IMPAD1)	6.52068	6.06975
	218498_s_at	AFDN	Afadin, adherens junction formation factor(AFDN)	-2.21381	-2.61788		227377_at	INTS4	Integrator complex subunit 4(INTS4)	3.03481	2.61288
	244224_x_at	AMPH	Amphiphysin(AMPH)	-3.11555	-2.88615		222468_at	KRBOX4	KRAB Box Domain Containing 4	2.11623	2.05983
	204423_at	ARMC10	Armadillo repeat containing 10(ARMC10)	-3.80918	-2.09738		227095_at	LINC00294	Long Intergenic Non-Protein Coding RNA 294	2.17353	2.96988
	1554640_at	ASPHD2	Aspartate beta-hydroxylase domain containing 2(ASPHD2)	-4.45449	-3.67184		235347_at	LRRC75A-AS1	LRRC75A antisense RNA 1(LRRC75A-AS1)	3.20121	2.85326
	231145_at	ATMIN	ATM interactor(ATMIN)	-2.02169	-2.35731		221570_s_at	MLST8	MTOR Associated Protein, LST8 Homolog	2.08763	2.19276
	225688_s_at	ATP8A2	ATPase phospholipid transporting 8A2(ATP8A2)	-2.47627	-2.56068		222273_at	PCED1A	PC-Esterase Domain Containing 1A	2.07053	2.18125
	244463_at	ATP9A	ATPase phospholipid transporting 9A (putative)(ATP9A)	-4.09848	-2.26551		206352_s_at	PIK3R2	Phosphoinositide-3-kinase regulatory subunit 2(PIK3R2)	2.03447	2.17068
	236517_at	BRWD1	Bromodomain and WD repeat domain containing 1(BRWD1)	-8.44011	-9.84177		225501_at	PLAGL1	PLAG1 like zinc finger 1(PLAGL1)	2.66574	2.51921
	232124_at	CALD1	Caldesmon 1(CALD1)	-8.10945	-6.62487		215464_s_at	PAPOLG	Poly(A) polymerase gamma(PAPOLG)	2.37298	2.68694
	229824_at	CHST2	Carbohydrate sulfotransferase 2(CHST2)	-4.82971	-2.26787		222653_at	POM121C	POM121 Transmembrane Nucleoporin C	4.24604	3.09235
	235471_at	CERS6	Ceramide synthase 6(CERS6)	-3.76251	-2.00638		205760_s_at	P3H3	Prolyl 3-hydroxylase 3(P3H3)	2.40726	3.52066
	229893_at	CHRNA9	Cholinergic receptor nicotinic alpha 9 subunit(CHRNA9)	-2.48199	-2.24312		212559_at	PRSS23	Protease, serine 23(PRSS23)	2.47769	2.54854
	235670_at	C7orf57	Chromosome 7 open reading frame 57(C7orf57)	-3.09624	-3.2713		229441_at	PSME3	Proteasome Activator Subunit 3	2.40013	2.91494
	242054_s_at	CLUL1	Clusterin like 1(CLUL1)	-2.72531	-2.41667		218720_x_at	SEZ6L2	Seizure related 6 homolog like 2(SEZ6L2)	2.39486	2.46977
	226682_at	CCSER2	Coiled-coil serine rich protein 2(CCSER2)	-2.75913	-4.93178		230069_at	SH3BGRL	SH3 domain binding glutamate rich protein like(SH3BGRL)	3.38839	2.44854
	203921_at	DGKH	Diacylglycerol kinase eta(DGKH)	-2.30715	-2.22822		223416_at	SH3BGR	SH3 domain binding glutamate rich protein(SH3BGR)	3.01173	2.354
	235463_s_at	DNM3	Dynamin 3(DNM3)	-2.15136	-2.1392		228400_at	SLC16A10	Solute carrier family 16 member 10(SLC16A10)	4.27023	9.10558
	203485_at	ENTPD1	Ectonucleoside triphosphate diphosphohydrolase 1(ENTPD1)	-3.62553	-7.06518		200831_s_at	SCD	Stearoyl-coa desaturase(SCD)	3.61809	4.19511
	213217_at	ERO1A	Endoplasmic reticulum oxidoreductase 1 alpha(ERO1A)	-2.27332	-2.04254		214097_at	SAMD13	Sterile Alpha Motif Domain Containing 13	2.4397	3.24108
	220124_at	FAM135A	Family with sequence similarity 135 member A(FAM135A)	-4.77579	-2.12822		212002_at	SZRD1	SUZ RNA Binding Domain Containing 1	5.99841	5.0134
	226829_at	FAM198A	Family with sequence similarity 198 member A(FAM198A)	-5.85516	-5.05446		201260_s_at	SYPL1	Synaptophysin like 1(SYPL1)	2.21928	2.74975
	219700_at	FBXL13	F-box and leucine rich repeat protein 13(FBXL13)	-3.70457	-2.45458		201001_s_at	TMEM189	Transmembrane Protein 189	2.35802	2.47539
	238871_at	FCHSD2	FCH and double SH3 domains 2(FCHSD2)	-2.90336	-5.90074		238007_at	ZNF431	Zinc Finger Protein 431	2.76205	2.42961
	228943_at	FRMD3	FERM domain containing 3(FRMD3)	-4.32908	-3.3723
	218404_at	FOSL1	FOS like 1, AP-1 transcription factor subunit(FOSL1)	-3.14539	-2.10723
	233730_at	GALNS	Galactosamine (N-acetyl)-6-sulfatase(GALNS)	-3.01914	-4.35183				Neurological Diseases Related genes
	222942_s_at	GABRQ	Gamma-aminobutyric acid type A receptor theta subunit(GABRQ)	-2.51671	-2.41109
	242568_s_at	GAN	Gigaxonin(GAN)	-4.39364	-2.08179		230652_at	ATG3	Autophagy related 3(ATG3)	2.54725	2.84783
	239439_at	ITFG1	Integrin alpha FG-GAP repeat containing 1(ITFG1)	-2.19715	-3.09444		233568_x_at	CWF19L1	CWF19-like 1, cell cycle control (S. Pombe)(CWF19L1)	2.47408	2.08511
	203407_at	KLHL14	Kelch like family member 14(KLHL14)	-7.0123	-3.19015		1555900_at	DERL3	Derlin 3(DERL3)	2.07596	2.46834
	218737_at	KIAA1324	KIAA1324(KIAA1324)	-2.02316	-2.21257		209350_s_at	HCN2	Hyperpolarization activated cyclic nucleotide gated potassium channel 2(HCN2)	2.59609	2.2833
	1552299_at	LYNX1	Ly6/neurotoxin 1(LYNX1)	-3.09231	-2.31508		213392_at	KANSL1-AS1	KANSL1 antisense RNA 1(KANSL1-AS1)	2.56351	3.72928
	205257_s_at	MAN1C1	Mannosidase alpha class 1C member 1(MAN1C1)	-2.41857	-2.42375		200922_at	KIAA0319L	KIAA0319 like(KIAA0319L)	2.61432	3.15951
	238775_at	MKNK1	MAP kinase interacting serine/threonine kinase 1(MKNK1)	-2.81558	-8.41655		225065_x_at	LY6E	Lymphocyte antigen 6 complex, locus E(LY6E)	2.68473	2.50272
	226925_at	MICAL3	Microtubule associated monooxygenase, calponin and LIM domain containing 3(MICAL3)	-3.75753	-2.51736		1558166_at	MORN2	MORN repeat containing 2(MORN2)	3.50091	3.4685
	243087_at	MAP6	Microtubule associated protein 6(MAP6)	-3.69115	-2.82461		212016_s_at	PTBP1	Polypyrimidine tract binding protein 1(PTBP1)	2.55176	2.43526
	221107_at	MEGF10	Multiple EGF like domains 10(MEGF10)	-3.02333	-2.9064		204795_at	PSENEN	Presenilin enhancer gamma-secretase subunit(PSENEN)	2.32928	2.09267
	202363_at	MKLN1	Muskelin 1(MKLN1)	-4.7562	-4.42905		229073_at	PRTG	Protogenin(PRTG)	4.16313	3.27541
	238123_at	MYOF	Myoferlin(MYOF)	-3.01338	-2.39233		225629_s_at	ZDHHC16	Zinc finger DHHC-type containing 16(ZDHHC16)	2.28704	2.72782
	238660_at	NFE2L3	Nuclear factor, erythroid 2 like 3(NFE2L3)	-2.53094	-2.69382
	209839_at	PAX9	Paired box 9(PAX9)	-2.23433	-3.1467
	209474_s_at	PALM2	Paralemmin 2(PALM2)	-2.3935	-2.99561				Genetic Disorders Related Genes
	236866_at	PPL	Periplakin(PPL)	-2.71213	-2.68107
	226086_at	PHLDB2	Pleckstrin homology like domain family B member 2(PHLDB2)	-6.16037	-7.22604		208764_s_at	ATRAID	All-Trans Retinoic Acid Induced Differentiation Factor	2.70609	2.443
	1554480_a_at	PLXDC1	Plexin domain containing 1(PLXDC1)	-2.47597	-5.41353		221824_s_at	ACTR1A	ARP1 Actin Related Protein 1 Homolog A	3.11442	3.18013
	243256_at	RAB6B	RAB6B, member RAS oncogene family(RAB6B)	-2.73343	-2.1842		204779_s_at	HOXB7	Homeobox B7(HOXB7)	5.69169	4.17621
	240011_at	RORA	RAR related orphan receptor A(RORA)	-2.18139	-2.66711		227864_s_at	NAA10	N(alpha)-acetyltransferase 10, nata catalytic subunit(NAA10)	2.36495	2.23603
	239671_at	RTN1	Reticulon 1(RTN1)	-6.99647	-2.82113		201794_s_at	SNHG8	Small Nucleolar RNA Host Gene 8	2.69135	2.18257
	204420_at	SQSTM1	Sequestosome 1(SQSTM1)	-2.90887	-2.08679		224603_at	SNHG9	Small Nucleolar RNA Host Gene 9	2.11845	2.06046
	227014_at	SHC3	SHC adaptor protein 3(SHC3)	-2.26789	-2.58692		225220_at	SNX11	Sorting Nexin 11	2.07632	2.24094
	1553300_a_at	SIX3	SIX homeobox 3(SIX3)	-2.61725	-2.30572		203677_s_at	TBPL1	TATA-box binding protein like 1(TBPL1)	2.15721	2.05129
	203620_s_at	SNX10	Sorting nexin 10(SNX10)	-4.72427	-2.11856		223153_x_at	TNRC6C	Trinucleotide Repeat Containing 6C	2.09312	2.81441
	235334_at	SPOCK1	SPARC/osteonectin, cwcv and kazal like domains proteoglycan 1(SPOCK1)	-2.09194	-2.01113		209078_s_at	UBXN2A	UBX domain protein 2A(UBXN2A)	2.3089	2.97932
	201855_s_at	ST6GALNAC3	ST6 N-acetylgalactosaminide alpha-2,6-sialyltransferase 3(ST6GALNAC3)	-2.34364	-3.11352		221725_at	XK	X-linked Kx blood group(XK)	2.11919	2.47975
	206556_at	SBNO1	Strawberry notch homolog 1(SBNO1)	-3.63366	-2.53739		221741_s_at	ZCCHC8	Zinc Finger CCHC-Type Containing 8	2.08749	2.50244
	219660_s_at	SYT13	Synaptotagmin 13(SYT13)	-4.62807	-3.42819		223212_at	ZMIZ2	Zinc Finger MIZ-Type Containing 2	2.06898	2.09332
	212062_at	SYT16	Synaptotagmin 16(SYT16)	-2.48908	-9.98143
	206448_at	STX11	Syntaxin 11(STX11)	-5.56021	-6.62704
	202341_s_at	TTBK2	Tau tubulin kinase 2(TTBK2)	-2.60424	-3.86578				Pharmacogenic Diseases Related genes
	201798_s_at	TIAM2	T-cell lymphoma invasion and metastasis 2(TIAM2)	-3.12525	-3.64052
	225446_at	TMEM68	Transmembrane protein 68(TMEM68)	-2.72048	-3.92145		226004_at	CALR	Calreticulin(CALR)	2.60754	3.26415
	226248_s_at	TRIM2	Tripartite motif containing 2(TRIM2)	-4.18619	-4.02363		200675_at	CDIPT	CDP-diacylglycerol--inositol 3-phosphatidyltransferase(CDIPT)	2.55946	2.05933
	226483_at	VSTM4	V-set and transmembrane domain containing 4(VSTM4)	-2.52254	-2.16287		206070_s_at	FAIM	Fas apoptotic inhibitory molecule(FAIM)	2.64178	2.1772
	1557636_a_at	WDFY3	WD repeat and FYVE domain containing 3(WDFY3)	-4.17255	-2.36029		224632_at	GPATCH4	G-patch domain containing 4(GPATCH4)	3.30609	2.74756
	205525_at	WDR63	WD repeat domain 63(WDR63)	-2.17274	-2.81399		204792_s_at	IMMP1L	Inner mitochondrial membrane peptidase subunit 1(IMMP1L)	2.11821	2.00057
	1553798_a_at	ZNF365	Zinc finger protein 365(ZNF365)	-4.45302	-2.14205		217805_at	ILF3	Interleukin enhancer binding factor 3(ILF3)	2.29351	2.57506
							227286_at	IQCK	IQ motif containing K(IQCK)	4.19049	5.28581
							224443_at	LINC00467	Long intergenic non-protein coding RNA 467(LINC00467)	2.286	2.53412
			Developmental Diseases Related genes				205218_at	PPP1R14B	Protein phosphatase 1 regulatory inhibitor subunit 14B(PPP1R14B)	2.29773	2.12235
							200715_x_at	RPL13A	Ribosomal protein l13a(RPL13A)	3.38725	3.22678
	215931_s_at	ARFGEF2	ADP ribosylation factor guanine nucleotide exchange factor 2(ARFGEF2)	-2.7031	-2.76523		200970_s_at	SF3B6	Splicing factor 3b subunit 6(SF3B6)	3.42377	3.16983
	207076_s_at	ASS1	Argininosuccinate synthase 1(ASS1)	-3.13461	-3.60368		235223_at	SAMD4B	Sterile alpha motif domain containing 4B(SAMD4B)	10.4395	8.67293
	241031_at	C2CD4A	C2 calcium dependent domain containing 4A(C2CD4A)	-3.26412	-2.22987		200958_s_at	SERP1	Stress associated endoplasmic reticulum protein 1(SERP1)	2.58183	2.32737
	212551_at	CAP2	CAP, adenylate cyclase-associated protein, 2 (yeast)(CAP2)	-3.4571	-2.11334		201516_at	SYCE2	Synaptonemal complex central element protein 2(SYCE2)	2.20025	3.35482
	205350_at	CRABP1	Cellular retinoic acid binding protein 1(CRABP1)	-3.36077	-2.85297		238323_at	TEAD2	TEA domain transcription factor 2(TEAD2)	3.4131	3.7184
	213920_at	CUX2	Cut like homeobox 2(CUX2)	-5.04119	-2.06512
	208978_at	CRIP2	Cysteine-rich protein 2	-3.06039	-2.17229
	206315_at	CRLF1	Cytokine receptor like factor 1(CRLF1)	-3.2871	-2.26579				Psycological Diseases Related genes
	242138_at	DLX1	Distal-less homeobox 1(DLX1)	-2.90156	-3.25949
	206115_at	EGR3	Early growth response 3(EGR3)	-3.06746	-3.29735		200954_at	ATP6V0C	Atpase H+ transporting V0 subunit c(ATP6V0C)	3.52018	2.66032
	210656_at	EED	Embryonic ectoderm development	-4.2095	-3.44599		207824_s_at	MAZ	MYC associated zinc finger protein(MAZ)	7.79237	8.93737
	203349_s_at	ETV5	ETS variant 5(ETV5)	-2.87198	-3.46106		227067_x_at	NUCB1	Nucleobindin 1(NUCB1)	2.14959	2.15238
	226905_at	FAM101B	Family with sequence similarity 101, member B	-3.83238	-2.05873		1568629_s_at	PNPO	Pyridoxamine 5'-phosphate oxidase(PNPO)	2.16226	2.31531
	209784_s_at	JAG2	Jagged 2(JAG2)	-3.12696	-2.13958		238567_at	SHISA5	Shisa family member 5(SHISA5)	2.05085	3.23481
	1556410_a_at	KRTAP19-1	Keratin associated protein 19-1	-4.25779	-5.54076
	230558_at	KNDC1	Kinase non-catalytic C-lobe domain containing 1(KNDC1)	-2.40251	-2.39139
	227688_at	LRCH2	Leucine Rich Repeats And Calponin Homology Domain Containing 2	-2.19859	-3.01103				Renal Disease Related genes
	205266_at	LIF	Leukemia inhibitory factor(LIF)	-3.03259	-2.92884
	1569469_a_at	LHX8	LIM homeobox 8(LHX8)	-2.48226	-3.60606		239752_at	CERS2	Ceramide synthase 2(CERS2)	3.38493	2.35273
	237917_at	NBPF8	NBPF Member 8	-2.01417	-3.41416		218267_at	CINP	Cyclin dependent kinase 2 interacting protein(CINP)	5.58182	3.448
	242352_at	NIPBL	NIPBL, cohesin loading factor(NIPBL)	-2.40855	-2.72908		36566_at	CYB5R3	Cytochrome b5 reductase 3(CYB5R3)	3.71077	2.85283
	1558679_at	NOL4L	Nucleolar Protein 4 Like	-2.39653	-2.49639		1568781_at	VRK3	Vaccinia related kinase 3(VRK3)	2.30284	2.78338
	219885_at	SLFN12	Schlafen family member 12	-2.68998	-2.74414
	228407_at	SCUBE3	Signal peptide, CUB domain and EGF like domain containing 3(SCUBE3)	-3.54847	-2.47668
	1569054_at	SLC1A3	Solute carrier family 1 member 3(SLC1A3)	-2.88582	-2.54743				Reproductive Diseases Related genes
	205097_at	SLC26A2	Solute carrier family 26 member 2(SLC26A2)	-2.23399	-4.40501
	227034_at	SOWAHC	Sosondowah ankyrin repeat domain family member C(SOWAHC)	-2.16664	-2.27879		201922_at	OAZ3	Ornithine decarboxylase antizyme 3(OAZ3)	3.32866	3.22684
	1559222_at	SPDL1	Spindle Apparatus Coiled-Coil Protein 1	-2.9963	-4.43546		213654_at	TBC1D25	TBC1 Domain Family Member 25	2.36704	2.7463
	206524_at	T	T brachyury transcription factor(T)	-2.82628	-2.57426
	204743_at	TAGLN3	Transgelin 3	-2.06983	-2.16369
	213780_at	TCHH	Trichohyalin(TCHH)	-5.6803	-4.36045				Others
	204141_at	TUBB2A	Tubulin beta 2A class IIa(TUBB2A)	-2.5703	-2.17748
	206373_at	ZIC1	Zic family member 1(ZIC1)	-2.88729	-2.35426		235782_at	ALG6	ALG6, alpha-1,3-glucosyltransferase(ALG6)	2.30688	2.23386
							1569129_s_at	CABLES2	Cdk5 And Abl Enzyme Substrate 2	2.58387	4.38552
							215726_s_at	CYB5A	Cytochrome b5 type A(CYB5A)	5.19923	2.51167
			Genetic Diseases Related genes				204954_s_at	DYRK1B	Dual specificity tyrosine phosphorylation regulated kinase 1B(DYRK1B)	2.01625	2.34163
							203490_at	ELF4	E74 Like ETS Transcription Factor 4	2.65469	2.38206
	226421_at	AMMECR1	Alport Syndrome, Mental Retardation, Midface Hypoplasia And Elliptocytosis Chromosomal Region Gene 1	-2.75546	-2.60641		228775_at	ERF	ETS2 repressor factor(ERF)	3.22123	2.66199
	226442_at	ABTB1	Ankyrin Repeat And BTB Domain Containing 1	-2.63479	-2.0834		235450_at	FBXL4	F-box and leucine rich repeat protein 4(FBXL4)	2.45901	4.71432
	226258_at	AMN1	Antagonist Of Mitotic Exit Network 1 Homolog	-4.44829	-5.47901		220387_s_at	HHLA3	HERV-H LTR-Associating 3	5.4078	3.6086
	223374_s_at	B3GALNT1	Beta-1,3-N-acetylgalactosaminyltransferase 1 (globoside blood group)(B3GALNT1)	-2.56882	-3.04312		213756_s_at	IFT140	Intraflagellar transport 140(IFT140)	2.07621	2.76658
	1559283_a_at	CNPY1	Canopy FGF Signaling Regulator 1	-2.37268	-2.09466		230556_at	IQCG	IQ Motif Containing G	2.1546	2.62123
	219139_s_at	CROCCP3	Ciliary Rootlet Coiled-Coil, Rootletin Pseudogene 3	-3.27566	-2.51815		228299_at	KHDC1	KH Homology Domain Containing 1	5.40109	2.05549
	202214_s_at	CUL4B	Cullin 4B(CUL4B)	-2.00256	-2.0221		219188_s_at	MAGT1	Magnesium transporter 1(MAGT1)	2.14177	2.08133
	228810_at	CCNYL1	Cyclin Y Like 1	-2.29414	-4.72148		202247_s_at	MVB12A	Multivesicular Body Subunit 12A	3.0741	4.47777
	212690_at	DDHD2	DDHD domain containing 2(DDHD2)	-2.06693	-2.15399		207621_s_at	PHF6	PHD finger protein 6(PHF6)	2.08046	2.24964
	1562598_at	DLG5-AS1	DLG5 Antisense RNA 1	-2.69173	-2.07101		212178_s_at	PPP5D1	PPP5 Tetratricopeptide Repeat Domain Containing 1	3.49884	2.27994
	1552787_at	HELB	DNA Helicase B	-2.03105	-2.07052		219034_at	PCSK6	Proprotein Convertase Subtilisin/Kexin Type 6	2.33134	3.96236
	1559214_at	FBXO22	F-Box Protein 22	-3.09392	-2.86261		205740_s_at	RDH11	Retinol dehydrogenase 11 (all-trans/9-cis/11-cis)(RDH11)	2.05568	2.30878
	219316_s_at	FLVCR2	Feline leukemia virus subgroup C cellular receptor family member 2(FLVCR2)	-2.10916	-2.14071		230183_at	FAM127B	Retrotransposon Gag Like 8A	5.22799	5.57046
	204472_at	GEM	GTP Binding Protein Overexpressed In Skeletal Muscle	-2.31185	-2.59985		226298_at	SAR1B	Secretion associated Ras related gtpase 1B(SAR1B)	2.60011	5.39104
	215071_s_at	HIST1H2AC	Histone Cluster 1 H2A Family Member C	-9.83464	-3.10801		202863_at	SPG21	Spastic paraplegia 21 (autosomal recessive, Mast syndrome)(SPG21)	3.72696	3.74489
	244370_at	KIAA2022	KIAA2022(KIAA2022)	-3.46811	-7.51009		200991_s_at	SPACA9	Sperm Acrosome Associated 9	2.19293	2.07442
	205381_at	LRRC17	Leucine Rich Repeat Containing 17	-2.72311	-4.60281		211300_s_at	TRAPPC2	Trafficking protein particle complex 2(TRAPPC2)	3.12398	2.25362
	221051_s_at	NMRK2	Nicotinamide Riboside Kinase 2	-2.51833	-2.12135		218897_at	TMEM216	Transmembrane protein 216(TMEM216)	2.43321	2.98023
	212775_at	OBSL1	Obscurin like 1(OBSL1)	-2.58793	-2.23169		213986_s_at	TMEM259	Transmembrane Protein 259	4.51647	4.66753
	227255_at	PDIK1L	PDLIM1 Interacting Kinase 1 Like	-3.04712	-2.15416		226235_at	LOC100499489	Uncharacterized LOC100499489	2.0786	2.00414
	214757_at	PMS2P2	PMS1 Homolog 2, Mismatch Repair System Component Pseudogene 2	-2.82079	-2.11239		224723_x_at	LOC101927263	Uncharacterized LOC101927263	7.31266	2.97167
	239118_at	KCNA2	Potassium voltage-gated channel subfamily A member 2(KCNA2)	-2.11317	-2.162		228207_at	LOC101927752	Uncharacterized LOC101927752	2.05294	2.06004
	238695_s_at	RAB39B	RAB39B, member RAS oncogene family(RAB39B)	-23.2764	-12.9537		236396_at	LOC105274304	Uncharacterized LOC105274304	2.53377	2.37745
	228566_at	RPRD1A	Regulation Of Nuclear Pre-MRNA Domain Containing 1A	-3.70657	-2.41341		238069_at	LOC105377134	Uncharacterized LOC105377134	2.51055	2.59854
	224164_at	TPM3	Tropomyosin 3(TPM3)	-3.9933	-5.04027		210024_s_at	UROS	Uroporphyrinogen III synthase(UROS)	2.16196	2.27263
	219239_s_at	ZNF654	Zinc Finger Protein 654	-2.55025	-2.0896		222451_s_at	ZDHHC9	Zinc finger DHHC-type containing 9(ZDHHC9)	3.15136	3.60378
	1569157_s_at	ZNF846	Zinc Finger Protein 846	-3.10372	-2.13992		226835_s_at	ZFAS1	ZNFX1 Antisense RNA 1	2.76261	2.10385
			Hematological Diseases Related genes
	239144_at	B3GAT2	Beta-1,3-glucuronyltransferase 2(B3GAT2)	-3.4435	-3.3713
	222780_s_at	BAALC	Brain and acute leukemia, cytoplasmic(BAALC)	-3.63699	-3.60859
	53720_at	C19orf66	Chromosome 19 Open Reading Frame 66	-4.72708	-3.05859
	209774_x_at	CXCL2	C-X-C motif chemokine ligand 2(CXCL2)	-17.5184	-8.93671
	204841_s_at	EEA1	Early endosome antigen 1(EEA1)	-2.88973	-2.43295
	236193_at	HIST1H2BC	Histone cluster 1 H2B family member c(HIST1H2BC)	-12.8506	-6.88633
	214502_at	HIST1H2BJ	Histone cluster 1 H2B family member j(HIST1H2BJ)	-10.7816	-7.4722
	222067_x_at	HIST1H2BD	Histone cluster 1, H2bd	-2.89602	-2.50549
	214936_at	LRCH1	Leucine rich repeats and calponin homology domain containing 1(LRCH1)	-3.01718	-2.99665
	228517_at	MEAF6	MYST/Esa1 associated factor 6(MEAF6)	-2.16285	-2.05854
	225968_at	PRICKLE2	Prickle planar cell polarity protein 2(PRICKLE2)	-2.4058	-2.05772
			Immune system Diseases Related genes
	218874_s_at	ATAT1	Alpha tubulin acetyltransferase 1(ATAT1)	-2.12537	-2.07429
	206516_at	AMH	Anti-Mullerian Hormone	-2.24751	-2.22416
	215233_at	JMJD6	Arginine Demethylase And Lysine Hydroxylase	-3.44804	-2.26718
	212358_at	CLIP3	CAP-GLY domain containing linker protein 3	-6.21805	-3.6568
	214230_at	CDC42	Cell division cycle 42(CDC42)	-10.7161	-15.6317
	219010_at	C1orf106	Chromosome 1 open reading frame 106(C1orf106)	-2.67952	-2.60006
	223232_s_at	CGN	Cingulin(CGN)	-2.34839	-2.05268
	209083_at	CORO1A	Coronin 1A(CORO1A)	-7.32592	-2.23969
	201694_s_at	EGR1	Early growth response 1(EGR1)	-5.42924	-2.23845
	222113_s_at	EPS15L1	Epidermal growth factor receptor pathway substrate 15 like 1(EPS15L1)	-2.95873	-3.57635
	1555355_a_at	ETS1	ETS proto-oncogene 1, transcription factor(ETS1)	-2.95371	-5.4362
	206429_at	F2RL1	F2R like trypsin receptor 1(F2RL1)	-2.33764	-3.48317
	235193_at	FAM214A	Family with sequence similarity 214 member A(FAM214A)	-2.49288	-2.07686
	1555412_at	FBXL21	F-box and leucine rich repeat protein 21 (gene/pseudogene)(FBXL21)	-2.85914	-4.07853
	219305_x_at	FBXO2	F-Box Protein 2	-2.62944	-2.08924
	1552389_at	ERICH5	Glutamate rich 5(ERICH5)	-2.09014	-2.46128
	231577_s_at	GBP1	Guanylate binding protein 1(GBP1)	-3.06605	-3.21123
	223434_at	GBP3	Guanylate binding protein 3	-13.8213	-16.2819
	214522_x_at	HIST1H2AD	Histone Cluster 1 H2A Family Member D	-2.92608	-2.1693
	208583_x_at	HIST1H2AJ	Histone Cluster 1 H2A Family Member J	-2.8842	-2.33163
	214481_at	HIST1H2AM	Histone Cluster 1 H2A Family Member M	-3.51633	-2.77003
	214455_at	HIST1H2BC///HIST1H2BI///HIST1H2BE///HIST1H2BF///HIST1H2BG	Histone Cluster 1 H2B Family Member C/I/E/F/G	-11.1446	-6.84428
	208527_x_at	HIST1H2BE	Histone Cluster 1 H2B Family Member E	-2.40222	-3.57947
	210387_at	HIST1H2BJ///HIST1H2BG	Histone Cluster 1 H2B Family Member J/G	-8.40024	-7.18654
	214540_at	HIST1H2BO	Histone Cluster 1 H2B Family Member O	-6.31374	-5.50756
	214522_x_at	HIST1H3D	Histone Cluster 1 H3 Family Member D	-2.92608	-2.1693
	206110_at	HIST1H3F///HIST1H3B///HIST1H3H///HIST1H3J///HIST1H3G///HIST1H3I///HIST1H3E///HIST1H3C///HIST1H3D///HIST1H3A	Histone Cluster 1 H3 Family Member F/B/H/J/G/I/E/C/D/A	-8.85948	-5.12446
	208181_at	HIST2H4B///HIST4H4///HIST2H4A///HIST1H4L///HIST1H4E///HIST1H4B///HIST1H4H///HIST1H4C///HIST1H4J///HIST1H4K///HIST1H4F///HIST1H4D///HIST1H4A///HIST1H4I	Histone Cluster 1 H4 Family Member B/A/L/E/B/H/C/J/K/F/D/A	-3.0781	-2.72095
	232035_at	HIST1H4H	Histone Cluster 1 H4 Family Member H	-6.83614	-3.7538
	218280_x_at	HIST2H2AA4///HIST2H2AA3	Histone Cluster 2 H2A Family Member A4/A3	-6.77736	-8.79114
	202708_s_at	HIST2H2BE	Histone Cluster 2 H2B Family Member E	-19.0754	-14.6943
	224359_s_at	HOOK3	Hook Microtubule Tethering Protein 3	-4.48995	-2.52975
	242639_at	ICE2	Interactor Of Little Elongation Complex ELL Subunit 2	-5.39022	-8.22001
	212203_x_at	IFITM3	Interferon induced transmembrane protein 3(IFITM3)	-2.18671	-2.69278
	206924_at	IL11	Interleukin 11(IL11)	-3.58047	-2.80316
	212421_at	KIAA0930	KIAA0930	-2.05314	-2.56104
	204411_at	KIF21B	Kinesin family member 21B(KIF21B)	-2.57789	-4.05855
	213623_at	KIF3A	Kinesin family member 3A(KIF3A)	-3.79525	-3.45443
	228119_at	LRCH3	Leucine Rich Repeats And Calponin Homology Domain Containing 3	-5.68746	-7.98328
	206773_at	LY6H	Lymphocyte antigen 6 complex, locus H	-3.85264	-3.65002
	242133_s_at	LOC645166	Lymphocyte-Specific Protein 1 Pseudogene	-3.08523	-3.73864
	228242_at	N4BP2	NEDD4 binding protein 2(N4BP2)	-2.33104	-2.42905
	215228_at	NHLH2	Nescient helix-loop-helix 2(NHLH2)	-2.83907	-2.23845
	225752_at	NIPA1	Non imprinted in Prader-Willi/Angelman syndrome 1(NIPA1)	-2.73728	-2.53771
	236505_at	NUP62	Nucleoporin 62(NUP62)	-2.37752	-2.45865
	225842_at	PHLDA1	Pleckstrin homology-like domain, family A, member 1	-3.10158	-3.16
	218352_at	RCBTB1	RCC1 and BTB domain containing protein 1(RCBTB1)	-2.14457	-4.64042
	202037_s_at	SFRP1	Secreted frizzled related protein 1(SFRP1)	-5.67702	-3.71853
	212565_at	STK38L	Serine/threonine kinase 38 like(STK38L)	-3.59236	-3.2246
	1554355_a_at	SIAE	Sialic acid acetylesterase(SIAE)	-2.78516	-6.66304
	209191_at	TUBB6	Tubulin Beta 6 Class V	-4.36469	-2.11525
	229242_at	TNFSF15	Tumor necrosis factor superfamily member 15(TNFSF15)	-2.00585	-4.9531
	207113_s_at	TNF	Tumor necrosis factor(TNF)	-2.20955	-2.15325
	227420_at	TNFAIP8L1	Tumor necrosis factor, alpha-induced protein 8-like 1	-9.14534	-2.92151
	213327_s_at	USP12	Ubiquitin specific peptidase 12(USP12)	-3.1699	-2.60645
	212840_at	UBXN7	UBX Domain Protein 7	-2.19666	-2.06678
	239157_at	ZSCAN12P1	Zinc finger and SCAN domain containing 12 pseudogene 1(ZSCAN12P1)	-2.48626	-2.24868
	235068_at	ZDHHC21	Zinc finger, DHHC-type containing 21	-5.70848	-2.15281
			Infectious Diseases Related genes
	228490_at	ABHD2	Abhydrolase Domain Containing 2	-2.27225	-2.28799
	200727_s_at	ACTR2	ARP2 Actin Related Protein 2 Homolog	-2.24436	-5.22204
	1554557_at	ATP11B	ATP11B ATPase Phospholipid Transporting 11B (Putative)	-6.3982	-3.21446
	209498_at	CEACAM1	Carcinoembryonic antigen related cell adhesion molecule 1(CEACAM1)	-3.38024	-3.30797
	239491_at	CERS5	Ceramide Synthase 5	-3.63554	-3.45617
	207813_s_at	FDXR	Ferredoxin reductase(FDXR)	-5.74466	-3.44778
	227214_at	GOPC	Golgi Associated PDZ And Coiled-Coil Motif Containing	-2.40452	-2.24588
	235691_at	LOC729970	HCG2028352-Like	-2.17418	-2.05255
	208579_x_at	H2BFS	Histone Cluster 2 H2B Family Member F	-2.30259	-3.62809
	202070_s_at	IDH3A	Isocitrate dehydrogenase 3 (NAD(+)) alpha(IDH3A)	-2.55363	-3.40582
	228262_at	MAP7D2	MAP7 Domain Containing 2	-5.29666	-5.10074
	215167_at	MED14	Mediator complex subunit 14(MED14)	-2.17085	-2.48198
	214268_s_at	MTMR4	Myotubularin related protein 4(MTMR4)	-3.21371	-2.17474
	211564_s_at	PDLIM4	PDZ and LIM domain 4(PDLIM4)	-3.5582	-2.50567
	206157_at	PTX3	Pentraxin 3(PTX3)	-8.05914	-2.74602
	50400_at	PAOX	Polyamine Oxidase	-4.30089	-2.36874
	225207_at	PDK4	Pyruvate dehydrogenase kinase 4(PDK4)	-9.38904	-3.01939
	222572_at	PDP1	Pyruvate dehyrogenase phosphatase catalytic subunit 1(PDP1)	-2.81033	-3.36765
	206039_at	RAB33A	RAB33A, Member RAS Oncogene Family	-3.47769	-2.73975
	206600_s_at	SLC16A5	Solute Carrier Family 16 Member 5	-2.58025	-2.33777
	226782_at	SLC25A30	Solute carrier family 25 member 30(SLC25A30)	-2.12977	-2.50448
	227012_at	SLC25A40	Solute carrier family 25 member 40(SLC25A40)	-3.29804	-3.27668
	230885_at	SPG7	SPG7, Paraplegin Matrix AAA Peptidase Subunit	-2.18991	-2.26674
	201870_at	TOMM34	Translocase of outer mitochondrial membrane 34(TOMM34)	-2.43848	-2.2693
	241342_at	TMEM65	Transmembrane protein 65(TMEM65)	-2.82226	-4.46646
	203855_at	WDR47	WD Repeat Domain 47	-2.47825	-2.36275
	214751_at	ZNF468	Zinc Finger Protein 468	-2.12096	-4.2336
	230715_at	ZNF518B	Zinc Finger Protein 518B	-2.13047	-2.2506
			Metabolic Diseases Related genes
	207665_at	ADAM21	ADAM Metallopeptidase Domain 21	-2.03276	-2.49076
	220468_at	ARL14	ADP ribosylation factor like GTPase 14(ARL14)	-6.84948	-6.13767
	235320_at	ARL6	ADP ribosylation factor like GTPase 6(ARL6)	-2.33784	-4.07755
	205572_at	ANGPT2	Angiopoietin 2	-2.31635	-2.60251
	221031_s_at	APOLD1	Apolipoprotein L domain containing 1(APOLD1)	-2.08792	-2.01893
	223227_at	BBS2	Bardet-Biedl syndrome 2(BBS2)	-2.95659	-2.40805
	212710_at	CAMSAP1	Calmodulin regulated spectrin associated protein 1(CAMSAP1)	-2.74606	-2.68091
	219944_at	CLIP4	CAP-Gly domain containing linker protein family member 4(CLIP4)	-2.16061	-2.02908
	217970_s_at	CNOT6	CCR4-NOT transcription complex subunit 6(CNOT6)	-3.06938	-2.28655
	201111_at	CSE1L	Chromosome segregation 1 like(CSE1L)	-2.2052	-2.03458
	225551_at	CNST	Consortin, Connexin Sorting Protein	-2.45295	-2.0948
	218451_at	CDCP1	CUB Domain Containing Protein 1	-2.18896	-2.39826
	203499_at	EPHA2	EPH receptor A2(EPHA2)	-2.17223	-2.39742
	219936_s_at	GPR87	G protein-coupled receptor 87(GPR87)	-2.99362	-5.03645
	210560_at	GBX2	Gastrulation brain homeobox 2(GBX2)	-2.43987	-2.42008
	206265_s_at	GPLD1	Glycosylphosphatidylinositol specific phospholipase D1(GPLD1)	-2.376	-2.3993
	214238_at	GDF7	Growth differentiation factor 7(GDF7)	-5.32826	-3.99033
	1554478_a_at	HEATR3	HEAT Repeat Containing 3	-3.26742	-2.63591
	36711_at	MAFF	MAF BZIP Transcription Factor F	-3.4433	-4.80345
	230498_at	MCHR1	Melanin concentrating hormone receptor 1(MCHR1)	-2.58098	-2.27359
	212830_at	MEGF9	Multiple EGF Like Domains 9	-2.11656	-2.79659
	228568_at	MYZAP	Myocardial Zonula Adherens Protein	-2.00891	-2.39839
	204837_at	MTMR9	Myotubularin related protein 9(MTMR9)	-2.07775	-3.01201
	224169_at	NPFFR2	Neuropeptide FF receptor 2(NPFFR2)	-4.53452	-6.47038
	228170_at	OLIG1	Oligodendrocyte transcription factor 1(OLIG1)	-3.85592	-2.62665
	1554472_a_at	PHF20L1	PHD finger protein 20-like 1(PHF20L1)	-2.10501	-3.88853
	228165_at	PIANP	PILR Alpha Associated Neural Protein	-3.30486	-2.22246
	1552898_a_at	KCNG3	Potassium voltage-gated channel modifier subfamily G member 3(KCNG3)	-2.2185	-2.06857
	233002_at	PPP4R4	Protein phosphatase 4 regulatory subunit 4(PPP4R4)	-5.72319	-2.79296
	219140_s_at	RBP4	Retinol binding protein 4(RBP4)	-2.1832	-2.01253
	213397_x_at	RNASE4	Ribonuclease A family member 4(RNASE4)	-2.80491	-2.57289
	201647_s_at	SCARB2	Scavenger receptor class B member 2(SCARB2)	-2.43294	-2.92012
	212470_at	SPAG9	Sperm associated antigen 9(SPAG9)	-2.57623	-2.52134
	229778_at	SPX	Spexin Hormone	-2.04652	-11.754
	230464_at	S1PR5	Sphingosine-1-phosphate receptor 5(S1PR5)	-2.45365	-2.09151
	229910_at	SHE	Src Homology 2 Domain Containing E	-3.29631	-2.28979
	226229_s_at	SSU72	SSU72 homolog, RNA polymerase II CTD phosphatase(SSU72)	-2.12168	-2.13016
	225252_at	SRXN1	Sulfiredoxin 1(SRXN1)	-2.30923	-4.79542
	209198_s_at	SYT11	Synaptotagmin 11(SYT11)	-19.7722	-7.05992
	225496_s_at	SYTL2	Synaptotagmin like 2(SYTL2)	-3.76064	-3.36935
	221276_s_at	SYNC	Syncoilin, Intermediate Filament Protein	-3.46733	-2.49883
	204526_s_at	TBC1D8	TBC1 domain family member 8(TBC1D8)	-8.43453	-3.82732
	208900_s_at	TOP1	Topoisomerase (DNA) I(TOP1)	-2.45154	-2.00271
	238063_at	TMEM154	Transmembrane protein 154(TMEM154)	-2.04256	-3.2198
			Neurological Diseases Related genes
	233878_s_at	XRN2	5'-3' Exoribonuclease 2	-2.03375	-3.07637
	209462_at	APLP1	Amyloid beta (A4) precursor-like protein 1	-3.7671	-2.21587
	221825_at	ANGEL2	Angel homolog 2 (Drosophila)	-2.81658	-2.49139
	214960_at	API5	Apoptosis inhibitor 5(API5)	-2.99584	-2.6062
	1555573_at	CFAP46	Cilia and flagella associated protein 46(CFAP46)	-3.90269	-3.53057
	212067_s_at	C1R	Complement C1r(C1R)	-4.79812	-2.60183
	222607_s_at	DIS3	DIS3 Homolog, Exosome Endoribonuclease And 3'-5' Exoribonuclease	-2.79415	-2.48355
	227098_at	DUSP18	Dual specificity phosphatase 18(DUSP18)	-2.2117	-2.03107
	201340_s_at	ENC1	Ectodermal-neural cortex (with btb-like domain)	-3.43219	-3.52109
	207156_at	HIST1H2AH///HIST1H2AG///HIST1H2AM///HIST1H2AL///HIST1H2AK///HIST1H2AI	Histone Cluster 1 H2A Family Member H/G/M/L/K/I	-11.4536	-4.43974
	214554_at	HIST1H2AL	Histone Cluster 1 H2A Family Member L	-3.69679	-2.83081
	208546_x_at	HIST1H2BH	Histone cluster 1 H2B family member h(HIST1H2BH)	-2.52406	-3.94026
	203595_s_at	IFIT5	Interferon induced protein with tetratricopeptide repeats 5(IFIT5)	-2.08762	-3.67852
	213825_at	OLIG2	Oligodendrocyte lineage transcription factor 2(OLIG2)	-3.62081	-2.29403
	230416_at	PDZD8	PDZ domain containing 8(PDZD8)	-2.51743	-2.64304
	215134_at	PI4K2A	Phosphatidylinositol 4-kinase type 2 alpha(PI4K2A)	-2.25786	-2.09594
	209652_s_at	PGF	Placental growth factor(PGF)	-4.80812	-5.90095
	212177_at	PNISR	PNN Interacting Serine And Arginine Rich Protein	-2.22003	-2.67948
	1566671_a_at	PDXK	Pyridoxal (pyridoxine, vitamin B6) kinase(PDXK)	-2.57653	-2.37496
	221738_at	RALGAPB	Ral GTPase activating protein, beta subunit (non-catalytic)	-2.96781	-3.50714
	236620_at	RIF1	Replication timing regulatory factor 1(RIF1)	-4.70925	-4.99069
	232084_at	SGTB	Small glutamine-rich tetratricopeptide repeat (TPR)-containing, beta	-3.266	-3.1504
	233050_at	SOGA3	SOGA Family Member 3	-2.02396	-2.16635
	202855_s_at	SLC16A3	Solute Carrier Family 16 Member 3	-3.67273	-3.95307
	205691_at	SYNGR3	Synaptogyrin 3	-4.19742	-2.06895
	243664_at	TXNL1	Thioredoxin like 1(TXNL1)	-3.05504	-2.16194
	205286_at	TFAP2C	Transcription factor AP-2 gamma(TFAP2C)	-2.88174	-2.17384
	221291_at	ULBP2	UL16 binding protein 2(ULBP2)	-3.1251	-5.3176
	240565_at	ZFP28	ZFP28 Zinc Finger Protein	-2.2463	-2.84365
	219296_at	ZDHHC13	Zinc finger DHHC-type containing 13(ZDHHC13)	-2.49227	-2.0524
	228185_at	ZNF25	Zinc finger protein 25(ZNF25)	-8.1901	-2.31143
	236449_at	CSTB	Zystatin B(CSTB)	-4.16467	-4.66298
			Pharamacogenic Diseases related genes
	39248_at	AQP3	Aquaporin 3 (Gill blood group)(AQP3)	-5.34414	-3.58956
	1558706_a_at	ATOH8	Atonal bHLH transcription factor 8(ATOH8)	-5.04997	-5.37137
	207876_s_at	FLNC	Filamin C(FLNC)	-3.90127	-2.15599
	239853_at	KLC3	Kinesin light chain 3(KLC3)	-3.59624	-2.993
	226872_at	RFX2	Regulatory factor X2(RFX2)	-2.41213	-2.54468
	213201_s_at	TNNT1	Troponin T1, slow skeletal type(TNNT1)	-2.68728	-2.14744
	212664_at	TUBB4A	Tubulin beta 4A class IVa(TUBB4A)	-4.2289	-2.5889
	230543_at	USP9X	Ubiquitin specific peptidase 9, X-linked(USP9X)	-4.95798	-2.3532
			Psycological Diseases Related genes
	214636_at	CALCB	Calcitonin related polypeptide beta(CALCB)	-7.14782	-5.91292
	212339_at	EPB41L1	Erythrocyte membrane protein band 4.1 like 1(EPB41L1)	-4.20399	-3.22126
	243861_at	FNIP1	Folliculin interacting protein 1(FNIP1)	-2.3595	-2.92326
	204793_at	GPRASP1	G protein-coupled receptor associated sorting protein 1(GPRASP1)	-9.19861	-2.23774
	212794_s_at	KIAA1033	KIAA1033(KIAA1033)	-2.18598	-2.19787
	228067_at	KIAA1211L	KIAA1211 like(KIAA1211L)	-3.33282	-2.27601
	207443_at	NR2E1	Nuclear receptor subfamily 2 group E member 1(NR2E1)	-5.30836	-4.05679
	235003_at	UHMK1	U2AF homology motif kinase 1(UHMK1)	-4.16521	-2.57902
			Renal Diseases Related genes
	211515_s_at	DSTYK	Dual serine/threonine and tyrosine protein kinase(DSTYK)	-2.2027	-2.06425
	224022_x_at	PPP1R26	Protein Phosphatase 1 Regulatory Subunit 26	-2.77811	-4.1133
	239190_at	TRIL	TLR4 interactor with leucine rich repeats(TRIL)	-2.715	-3.51773
	239994_at	B3GALT5	UDP-Gal:betaGlcNAc beta 1,3-galactosyltransferase, polypeptide 5	-2.38206	-3.73529
	203955_at	VRK3	Vaccinia related kinase 3(VRK3)	-2.18855	-2.06562
	205150_s_at	WNT16	Wnt family member 16(WNT16)	-3.44839	-3.41437
			Reproductive Diseases Related gene
	1553171_x_at	LRRN4	Leucine rich repeat neuronal 4(LRRN4)	-2.83945	-2.30472
			Retinal Diseases Related genes
	212992_at	AHNAK2	AHNAK Nucleoprotein 2	-5.50958	-2.70772
	205994_at	ELK4	ELK4, ETS Transcription Factor	-2.67084	-2.1955
			Others
	229526_at	AQP11	Aquaporin 11	-4.28892	-3.79967
	243179_at	LOC101928433	Arabinogalactan protein 1-like	-5.81788	-2.43189
	1552487_a_at	BNC1	Basonuclin 1	-6.75981	-4.3785
	244395_at	FLJ41455	Hypothetical gene supported by AK123449; BX641014	-4.56262	-4.32009
	229254_at	MFSD4A	Major Facilitator Superfamily Domain Containing 4A	-13.5348	-4.48751
	229473_at	MAMDC4	MAM domain containing 4	-4.99823	-3.54325
	204325_s_at	NF1	Neurofibromin 1	-2.50322	-2.82098
	219368_at	NAP1L2	Nucleosome assembly protein 1-like 2	-3.15591	-3.73127
	237291_at	PRORSD1P	Prolyl-TRNA Synthetase Associated Domain Containing 1, Pseudogene	-2.26526	-2.08842
	226051_at	SELM	Selenoprotein M	-3.65042	-2.95701
	232734_at	TTC23	Tetratricopeptide repeat domain 23	-3.34027	-2.43575
	213882_at	TM2D1	TM2 domain containing 1	-7.3684	-10.4431
	1557638_at	LOC101929748	Transcription initiation factor TFIID subunit 4-like	-4.51416	-3.48546
	239136_at	UNC5B-AS1	UNC5B Antisense RNA 1	-3.47999	-2.58
	244308_at	LOC101927699	Uncharacterized LOC101927699	-4.9628	-5.71086
	1568780_at	LOC729732	Uncharacterized LOC729732	-2.53193	-2.16549

## Sheet: Sheet1
			ABAT	ADRB2
			ABCG1	ANTXR1
			ABHD2	APOE
			ABR	CAMK4
			ABTB1	CTSS
			ACHE	CD83
			ACSL3	CHRNA3
			ACSL6	F2RL2
			ACTR2	COL5A1
			ACY1	CNTN1
			ADAM21	CNTNAP2
			ADAM23	CXCL8
			ADCY2	CXXC4
			ADGRV1	CPEB3
			ADRB2	DNMT3B
			AFAP1L2	DUSP6
			AFDN	EMP1
			AFF4	FAM49A
			AGAP1	GABRB3
			AGO2	GPNMB
			AHNAK2	GPC6
			AIM1	GDF15
			AK9	HSPA1L
			AKAP13	HSPA12A
			AKR1C3	HSPA2
			AKT3	HSPA4L
			ALOX5	HP1BP3
			AMER2	HRH1
			AMH	HIST1H1C
			AMMECR1	HDAC9					ANGPT2
			AMN1	HIVEP3					B3GALT5
			AMPH	ICE1					BCL11B
			ANGEL2	IL17RD					RALGAPB
			ANGPT2	LPL					LOC101927699
			ANKRD1	MAP4					LOC101928433
			ANKRD12	MCTP2					LOC101929748
			ANKRD20A1	NDUFS1					LOC286052
			ANKRD44	NR2C2					HIST1H2BD
			ANTXR1	NOD2					CLMP
			API5	OBSCN
			APLP1	PER3
			APOE	PPARA
			APOLD1	PLAU
			AQP11	PSD3
			AQP3	PTBP2
			ARFGEF2	KCNMA1
			ARHGEF4	PPP2R2B
			ARL14	RLF
			ARL17B///ARL17A	SPP1
			ARL4C	SETX
			ARL5B	SERPINB2
			ARL6	SORL1
			ARMC10	SP140L
			ARMC8	ST3GAL5
			ASPHD2	TNFAIP3
			ASS1	TNFRSF10A
			ASTN1	TOP2A
			ATAT1	TGFA
			ATG2B	TMEM200A
			ATMIN	TMEM38B
			ATOH8	TRDMT1
			ATP11B	UGT3A1
			ATP1B3	VWA5A
			ATP8A2	HMGCR
			ATP9A	NT5E
			ATRX	ACHE
			B3GALNT1	ACSL6
			B3GALT5	ADGRV1
			B3GAT2	ARL17B///ARL17A
			B3GNT7	ARL4C
			BAALC	AKAP13
			BBS2	AKT3
			BCL11B	AKR1C3
			BICD1	ACY1
			BIK	ANKRD1
			BIRC3	ANKRD12
			BNC1	AMER2
			BNIP3	ALOX5
			BRAF	AGO2
			BRWD1	ARMC8
			C16orf45	ATP1B3
			C16orf52	ATRX
			C19orf66	ATG2B
			C1orf106	BIRC3
			C1R	BIK
			C2CD4A	BNIP3
			C7orf57	BICD1
			C8orf4	BRAF
			CACNA1G	CDH1
			CALCA	CDH13
			CALCB	CDH3
			CALD1	CALCA
			CAMK4	CHST9
			CAMSAP1	CBFA2T2
			CAP2	CCL2
			CBFA2T2	CCL20
			CCDC181	CD46
			CCDC71L	CDC42EP3
			CCDC91	CHRNB4
			CCL2	CSGALNACT1
			CCL20	CHD5
			CCNA1	C16orf52
			CCNE2	CTGF
			CCNG2	CREBRF
			CCNYL1	CX3CL1
			CCSER2	CXCL1
			CD200	CXCL10
			CD46	CXCL12
			CD69	CXCL3
			CD83	CXCL5
			CDC42	CXCL6
			CDC42BPA	CCNA1
			CDC42EP3	CDKN2D
			CDCP1	CCNE2
			CDH1	CCNG2
			CDH13	CYP24A1
			CDH3	CYP39A1
			CDKN2D	DFNA5
			CEACAM1	DKK3
			CERS5	DPYSL4
			CERS6	DDR1
			CFAP46	DACT3
			CGN	DLGAP1-AS2
			CHD5	DRD1
			CHRNA3	DUSP5P1
			CHRNA9	EML6
			CHRNB4	EPG5
			CHST15	ENO2
			CHST2	ETV1
			CHST9	ETV4
			CLIP3	ESYT2
			CLIP4	FOXRED2
			CLMN	FAM218A
			CLMP	FANCB
			CLUL1	FEZ1
			CNOT6	FBXL20
			CNPY1	FBXL5
			CNST	FGF2
			CNTN1	FSD1
			CNTNAP2	FLT4
			COL5A1	FOS
			COL8A1	FOXD2-AS1
			CORO1A	FRZB
			CPEB3	GPRC5A
			CPT1A	LGALS1
			CRABP1	LGALSL
			CRACR2A	GABBR1
			CREBRF	GTF2H1
			CRIP2	GCNT2
			CRLF1	GK5
			CROCCP3	GNAS
			CRTAC1	GRAMD1C
			CSE1L	GREM1
			CSGALNACT1	GHR
			CSTB	HSPA14
			CTGF	HERC2
			CTSS	HPSE
			CUL4B	HIST1H2AE
			CUX2	HIST1H2AK
			CX3CL1	HTT
			CXCL1	IKZF1
			CXCL10	IER3
			CXCL12	INHBA
			CXCL2	INTS6
			CXCL3	ITGA2
			CXCL5	ITGA4
			CXCL6	ITGA9
			CXCL8	ITGB6
			CXXC4	ITGB8
			CYP24A1	ICAM1
			CYP2S1	IFIT1
			CYP39A1	IFITM1
			DACT3	IFITM2///IFITM1
			DCAF5	IRF4
			DCLK1	IRF8
			DDHD1	IL10RA
			DDHD2	INTU
			DDR1	KATNBL1
			DENND1A	KIF1B
			DFNA5	KLC1
			DGKH	KISS1R
			DIS3	KIT
			DKK3	KANK3
			DLG5-AS1	KLF10
			DLGAP1-AS2	LAMB3
			DLX1	LATS2
			DMRT2	LAYN
			DNAJC6	LCAT
			DNER	LZTS1
			DNM3	LINC01560
			DNMT3B	LINC00472
			DOCK9	LINC00537
			DOK5	LINC-PINT
			DPYSL4	KAT2B
			DRAXIN	MAGEE1
			DRD1	HLA-B
			DSTYK	MDM2
			DUSP18	MED18
			DUSP5P1	MALAT1
			DUSP6	MIR3682
			EDEM1	MZT1
			EDNRA	MEGF11
			EEA1	MAATS1
			EED	MLLT10
			EGR1	NQO1
			EGR3	N4BP1
			ELK4	NFKBIZ
			EML6	NME
			EMP1	NEAT1
			ENC1	PAX5
			ENO2	PNMA6A
			ENTPD1	PITPNC1
			EPB41L1	PIK3CD
			EPG5	PDE8B
			EPHA2	PLCL1
			EPS15L1	PIEZO2
			ERICH1	PKP4
			ERICH5	PLAUR
			ERO1A	GALNT12
			ESYT2	PROM1
			ETS1	PTGES
			ETV1	PTGS2
			ETV4	PSMB9
			ETV5	PRKCA
			F2RL1	PACSIN1
			F2RL2	PRKCH
			FAM101B	PRKDC
			FAM135A	PTPN3
			FAM13C	PCDH7
			FAM198A	PCP4L1
			FAM201A	PDK1
			FAM214A	RAB3B
			FAM218A	RABEP1
			FAM49A	RAP1GAP
			FANCB	RHEBL1
			FBXL13	RASGEF1A
			FBXL20	RGS4
			FBXL21	RGS7
			FBXL5	RELB
			FBXO2	ARHGEF4
			FBXO22	RAVER2
			FCHSD2	RPS6KA5
			FDXR	KIAA0226L
			FEZ1	RYR2
			FGF2	SELE
			FLJ41455	STK17B
			FLNC	STK4
			FLT4	STYK1
			FLVCR2	STAT4
			FMN2	SMG1
			FNDC5	SLC2A3
			FNIP1	SLC24A3
			FOCAD	SLC4A8
			FOS	SMIM17
			FOSL1	SLCO3A1
			FOXC2	SYNE1
			FOXD2-AS1	SPRY4
			FOXRED2	SULT1C4
			FREM2	TBC1D19
			FRMD3	TIMP2
			FRRS1L	TNFRSF19
			FRY	TNFRSF9
			FRZB	TIGAR
			FSD1	TCFL5
			FSIP1	TIMM23B
			GABBR1	TRAM1L1
			GABBR2	TMTC3
			GABRB3	TPPP3
			GABRQ	UBE2D2
			GALNS	UBE2G2
			GALNT12	UBE2L6
			GAN	B3GNT7
			GAP43	UHRF1BP1L
			GAREM1	LL0XNC01-116E7.2
			GBP1	LOC100287387
			GBP3	MGC20647
			GBX2	WIF1
			GCNT2	XPR1
			GDF15	ZNF788
			GDF7	ZNF114
			GEM	ZNF235
			GHR	OXCT1
			GJB6	AIM1
			GK5	ACSL3
			GNAS	ARL5B
			GOPC	ANKRD20A1
			GPC6	ANKRD44
			GPLD1	AGAP1
			GPNMB	ASTN1
			GPR39	ABCG1
			GPR87	CRACR2A
			GPRASP1	CACNA1G
			GPRC5A	CLMN
			GRAMD1C	CHST15
			GREM1	CPT1A
			GTF2H1	CRTAC1
			H2BFS	CD200
			HCFC2	CD69
			HDAC9	CDC42BPA
			HEATR3	C16orf45
			HELB	C8orf4
			HERC2	CCDC181
			HIST1H1C	CCDC71L
			HIST1H2AC	CCDC91
			HIST1H2AD	COL8A1
			HIST1H2AE	CYP2S1
			HIST1H2AH///HIST1H2AG///HIST1H2AM///HIST1H2AL///HIST1H2AK///HIST1H2AI	DCAF5
			HIST1H2AJ	DDHD1
			HIST1H2AK	DOCK9
			HIST1H2AL	DNER
			HIST1H2AM	DENND1A
			HIST1H2BC	DNAJC6
			HIST1H2BC///HIST1H2BI///HIST1H2BE///HIST1H2BF///HIST1H2BG	DOK5
			HIST1H2BD	DRAXIN
			HIST1H2BE	DCLK1
			HIST1H2BH	DMRT2
			HIST1H2BJ	EDNRA
			HIST1H2BJ///HIST1H2BG	EDEM1
			HIST1H2BO	FAM13C
			HIST1H3F///HIST1H3B///HIST1H3H///HIST1H3J///HIST1H3G///HIST1H3I///HIST1H3E///HIST1H3C///HIST1H3D///HIST1H3A	FAM201A
			HIST1H4H	FRRS1L
			HIST2H2AA4///HIST2H2AA3	FNDC5
			HIST2H2BE	FSIP1
			HIST2H4B///HIST4H4///HIST2H4A///HIST1H4L///HIST1H4E///HIST1H4B///HIST1H4H///HIST1H4C///HIST1H4J///HIST1H4K///HIST1H4F///HIST1H4D///HIST1H4A///HIST1H4I	FOCAD
			HIVEP3	FOXC2
			HLA-B	FMN2
			HMCN1	FREM2
			HMGCR	FRY
			HOOK3	GPR39
			HP1BP3	GABBR2
			HPCAL4	GJB6
			HPSE	ERICH1
			HRH1	GAREM1
			HSPA12A	GAP43
			HSPA14	HMCN1
			HSPA1L	HPCAL4
			HSPA2	HCFC2
			HSPA4L	HTRA1
			HTRA1	INPP4B
			HTT	ISM1
			ICAM1	KIAA1468
			ICE1	KIAA1549L
			ICE2	KANK4
			IDH3A	KLF7
			IER3	LAMC2
			IFIT1	LYST
			IFIT5	MRAP2
			IFITM1	MAGI1
			IFITM2///IFITM1	MICAL2
			IFITM3	MAP2K6
			IKZF1	MYO5B
			IL10RA	NCKAP5
			IL11	NES
			IL17RD	NGEF
			INHBA	NMNAT2
			INPP4B	NFATC1
			INTS6	NAP1L3
			INTU	NUDT21
			IRF4	OLFM1
			IRF8	PRRX1
			ISM1	PDZD2
			ITFG1	PHACTR1
			ITGA2	PLCB4
			ITGA4	PLEKHA8
			ITGA9	KCNH2
			ITGB6	PRSS35
			ITGB8	PRKAA2
			JAG2	PRKCB
			JMJD6	PPP1R12B
			KANK3	PPP1R3C
			KANK4	PPP2R2C
			KAT2B	PPP4R3B
			KATNBL1	PPM1H
			KCNA2	RAB40B
			KCNG3	RIMS2
			KCNH2	RETSAT
			KCNMA1	RC3H2
			KIAA0226L	RBM24
			KIAA0930	SEC62
			KIAA1033	SEMA3C
			KIAA1211L	SERPINB1
			KIAA1324	SESN3
			KIAA1468	SBF2
			KIAA1549L	SHANK2
			KIAA2022	SHC4
			KIF1B	SCN4B
			KIF21B	SLC1A6
			KIF3A	SLC18A2
			KIT	SLC2A13
			KLC1	SLC27A6
			KLC3	SPIN4
			KLF10	STC1
			KLF7	STARD4
			KLHL14	STRN
			KNDC1	SUSD4
			KRTAP19-1	SDC4
			LAMB3	TNS1
			LAMC2	TANC2
			LATS2	THBS2
			LAYN	THSD4
			LCAT	TRPC1
			LGALS1	TMEFF2
			LGALSL	TRIM55
			LHX8	TMOD2
			LIF	UBQLN1
			LINC00472	UBASH3B
			LINC00537	VAT1L
			LINC01560	WASF3
			LINC-PINT	ZFYVE28
			LL0XNC01-116E7.2	ZNF423
			LOC100287387	ZNF568
			LOC101927699	PXYLP1
			LOC101928433	ABAT
			LOC101929748	AFAP1L2
			LOC286052	ABR
			LOC645166	ADAM23
			LOC729732	ADCY2
			LOC729970	AK9
			LPL	AFF4
			LRCH1	AFDN
			LRCH2	AMPH
			LRCH3	ARMC10
			LRRC17	ASPHD2
			LRRN4	ATMIN
			LY6H	ATP8A2
			LYNX1	ATP9A
			LYST	BRWD1
			LZTS1	CALD1
			MAATS1	CHST2
			MAFF	CERS6
			MAGEE1	CHRNA9
			MAGI1	C7orf57
			MALAT1	CLUL1
			MAMDC4	CCSER2
			MAN1C1	DGKH
			MAP2K6	DNM3
			MAP4	ENTPD1
			MAP6	ERO1A
			MAP7D2	FAM135A
			MCHR1	FAM198A
			MCTP2	FBXL13
			MDM2	FCHSD2
			MEAF6	FRMD3
			MED14	FOSL1
			MED18	GALNS
			MEGF10	GABRQ
			MEGF11	GAN
			MEGF9	ITFG1
			MFSD4A	KLHL14
			MGC20647	KIAA1324
			MICAL2	LYNX1
			MICAL3	MAN1C1
			MIR3682	MKNK1
			MKLN1	MICAL3
			MKNK1	MAP6
			MLLT10	MEGF10
			MRAP2	MKLN1
			MTMR4	MYOF
			MTMR9	NFE2L3
			MYO5B	PAX9
			MYOF	PALM2
			MYZAP	PPL
			MZT1	PHLDB2
			N4BP1	PLXDC1
			N4BP2	RAB6B
			NAP1L2	RORA
			NAP1L3	RTN1
			NBPF8	SQSTM1
			NCKAP5	SHC3
			NDUFS1	SIX3
			NEAT1	SNX10
			NES	SPOCK1
			NF1	ST6GALNAC3
			NFATC1	SBNO1
			NFE2L3	SYT13
			NFKBIZ	SYT16
			NGEF	STX11
			NHLH2	TTBK2
			NIPA1	TIAM2
			NIPBL	TMEM68
			NMNAT2	TRIM2
			NMRK2	VSTM4
			NOD2	WDFY3
			NOL4L	WDR63
			NPFFR2	ZNF365
			NQO1	ARFGEF2
			NR2C2	ASS1
			NR2E1	C2CD4A
			NT5E	CAP2
			NUDT21	CRABP1
			NUP62	CUX2
			OBSCN	CRIP2
			OBSL1	CRLF1
			OLFM1	DLX1
			OLIG1	EGR3
			OLIG2	EED
			OXCT1	ETV5
			PACSIN1	FAM101B
			PALM2	JAG2
			PAOX	KRTAP19-1
			PAX5	KNDC1
			PAX9	LRCH2
			PCDH7	LIF
			PCP4L1	LHX8
			PDE8B	NBPF8
			PDIK1L	NIPBL
			PDK1	NOL4L
			PDK4	SLFN12
			PDLIM4	SCUBE3
			PDP1	SLC1A3
			PDXK	SLC26A2
			PDZD2	SOWAHC
			PDZD8	SPDL1
			PER3	T
			PGF	TAGLN3
			PHACTR1	TCHH
			PHF20L1	TUBB2A
			PHLDA1	ZIC1
			PHLDB2	AMMECR1
			PI4K2A	ABTB1
			PIANP	AMN1
			PIEZO2	B3GALNT1
			PIK3CD	CNPY1
			PITPNC1	CROCCP3
			PKP4	CUL4B
			PLAU	CCNYL1
			PLAUR	DDHD2
			PLCB4	DLG5-AS1
			PLCL1	HELB
			PLEKHA8	FBXO22
			PLXDC1	FLVCR2
			PMS2P2	GEM
			PNISR	HIST1H2AC
			PNMA6A	KIAA2022
			PPARA	LRRC17
			PPL	NMRK2
			PPM1H	OBSL1
			PPP1R12B	PDIK1L
			PPP1R26	PMS2P2
			PPP1R3C	KCNA2
			PPP2R2B	RAB39B
			PPP2R2C	RPRD1A
			PPP4R3B	TPM3
			PPP4R4	ZNF654
			PRICKLE2	ZNF846
			PRKAA2	B3GAT2
			PRKCA	BAALC
			PRKCB	C19orf66
			PRKCH	CXCL2
			PRKDC	EEA1
			PROM1	HIST1H2BC
			PRORSD1P	HIST1H2BJ
			PRRX1	LRCH1
			PRSS35	MEAF6
			PSD3	PRICKLE2
			PSMB9	ATAT1
			PTBP2	AMH
			PTGES	JMJD6
			PTGS2	CLIP3
			PTPN3	CDC42
			PTX3	C1orf106
			PXYLP1	CGN
			RAB33A	CORO1A
			RAB39B	EGR1
			RAB3B	EPS15L1
			RAB40B	ETS1
			RAB6B	F2RL1
			RABEP1	FAM214A
			RALGAPB	FBXL21
			RAP1GAP	FBXO2
			RASGEF1A	ERICH5
			RAVER2	GBP1
			RBM24	GBP3
			RBP4	HIST1H2AD
			RC3H2	HIST1H2AJ
			RCBTB1	HIST1H2AM
			RELB	HIST1H2BC///HIST1H2BI///HIST1H2BE///HIST1H2BF///HIST1H2BG
			RETSAT	HIST1H2BE
			RFX2	HIST1H2BJ///HIST1H2BG
			RGS4	HIST1H2BO
			RGS7	HIST1H3D
			RHEBL1	HIST1H3F///HIST1H3B///HIST1H3H///HIST1H3J///HIST1H3G///HIST1H3I///HIST1H3E///HIST1H3C///HIST1H3D///HIST1H3A
			RIF1	HIST2H4B///HIST4H4///HIST2H4A///HIST1H4L///HIST1H4E///HIST1H4B///HIST1H4H///HIST1H4C///HIST1H4J///HIST1H4K///HIST1H4F///HIST1H4D///HIST1H4A///HIST1H4I
			RIMS2	HIST1H4H
			RLF	HIST2H2AA4///HIST2H2AA3
			RNASE4	HIST2H2BE
			RORA	HOOK3
			RPRD1A	ICE2
			RPS6KA5	IFITM3
			RTN1	IL11
			RYR2	KIAA0930
			S1PR5	KIF21B
			SBF2	KIF3A
			SBNO1	LRCH3
			SCARB2	LY6H
			SCN4B	LOC645166
			SCUBE3	N4BP2
			SDC4	NHLH2
			SEC62	NIPA1
			SELE	NUP62
			SELM	PHLDA1
			SEMA3C	RCBTB1
			SERPINB1	SFRP1
			SERPINB2	STK38L
			SESN3	SIAE
			SETX	TUBB6
			SFRP1	TNFSF15
			SGTB	TNF
			SHANK2	TNFAIP8L1
			SHC3	USP12
			SHC4	UBXN7
			SHE	ZSCAN12P1
			SIAE	ZDHHC21
			SIX3	ABHD2
			SLC16A3	ACTR2
			SLC16A5	ATP11B
			SLC18A2	CEACAM1
			SLC1A3	CERS5
			SLC1A6	FDXR
			SLC24A3	GOPC
			SLC25A30	LOC729970
			SLC25A40	H2BFS
			SLC26A2	IDH3A
			SLC27A6	MAP7D2
			SLC2A13	MED14
			SLC2A3	MTMR4
			SLC4A8	PDLIM4
			SLCO3A1	PTX3
			SLFN12	PAOX
			SMG1	PDK4
			SMIM17	PDP1
			SNX10	RAB33A
			SOGA3	SLC16A5
			SORL1	SLC25A30
			SOWAHC	SLC25A40
			SP140L	SPG7
			SPAG9	TOMM34
			SPDL1	TMEM65
			SPG7	WDR47
			SPIN4	ZNF468
			SPOCK1	ZNF518B
			SPP1	ADAM21
			SPRY4	ARL14
			SPX	ARL6
			SQSTM1	APOLD1
			SRXN1	BBS2
			SSU72	CAMSAP1
			ST3GAL5	CLIP4
			ST6GALNAC3	CNOT6
			STARD4	CSE1L
			STAT4	CNST
			STC1	CDCP1
			STK17B	EPHA2
			STK38L	GPR87
			STK4	GBX2
			STRN	GPLD1
			STX11	GDF7
			STYK1	HEATR3
			SULT1C4	MAFF
			SUSD4	MCHR1
			SYNC	MEGF9
			SYNE1	MYZAP
			SYNGR3	MTMR9
			SYT11	NPFFR2
			SYT13	OLIG1
			SYT16	PHF20L1
			SYTL2	PIANP
			T	KCNG3
			TAGLN3	PPP4R4
			TANC2	RBP4
			TBC1D19	RNASE4
			TBC1D8	SCARB2
			TCFL5	SPAG9
			TCHH	SPX
			TFAP2C	S1PR5
			TGFA	SHE
			THBS2	SSU72
			THSD4	SRXN1
			TIAM2	SYT11
			TIGAR	SYTL2
			TIMM23B	SYNC
			TIMP2	TBC1D8
			TM2D1	TOP1
			TMEFF2	TMEM154
			TMEM154	XRN2
			TMEM200A	APLP1
			TMEM38B	ANGEL2
			TMEM65	API5
			TMEM68	CFAP46
			TMOD2	C1R
			TMTC3	DIS3
			TNF	DUSP18
			TNFAIP3	ENC1
			TNFAIP8L1	HIST1H2AH///HIST1H2AG///HIST1H2AM///HIST1H2AL///HIST1H2AK///HIST1H2AI
			TNFRSF10A	HIST1H2AL
			TNFRSF19	HIST1H2BH
			TNFRSF9	IFIT5
			TNFSF15	OLIG2
			TNNT1	PDZD8
			TNS1	PI4K2A
			TOMM34	PGF
			TOP1	PNISR
			TOP2A	PDXK
			TPM3	RIF1
			TPPP3	SGTB
			TRAM1L1	SOGA3
			TRDMT1	SLC16A3
			TRIL	SYNGR3
			TRIM2	TXNL1
			TRIM55	TFAP2C
			TRPC1	ULBP2
			TTBK2	ZFP28
			TTC23	ZDHHC13
			TUBB2A	ZNF25
			TUBB4A	CSTB
			TUBB6	AQP3
			TXNL1	ATOH8
			UBASH3B	FLNC
			UBE2D2	KLC3
			UBE2G2	RFX2
			UBE2L6	TNNT1
			UBQLN1	TUBB4A
			UBXN7	USP9X
			UGT3A1	CALCB
			UHMK1	EPB41L1
			UHRF1BP1L	FNIP1
			ULBP2	GPRASP1
			UNC5B-AS1	KIAA1033
			USP12	KIAA1211L
			USP9X	NR2E1
			VAT1L	UHMK1
			VRK3	DSTYK
			VSTM4	PPP1R26
			VWA5A	TRIL
			WASF3	VRK3
			WDFY3	WNT16
			WDR47	LRRN4
			WDR63	AHNAK2
			WIF1	ELK4
			WNT16	AQP11
			XPR1	BNC1
			XRN2	FLJ41455
			ZDHHC13	MFSD4A
			ZDHHC21	MAMDC4
			ZFP28	NF1
			ZFYVE28	NAP1L2
			ZIC1	PRORSD1P
			ZNF114	SELM
			ZNF235	TTC23
			ZNF25	TM2D1
			ZNF365	UNC5B-AS1
			ZNF423	LOC729732
			ZNF468
			ZNF518B
			ZNF568
			ZNF654
			ZNF788
			ZNF846
			ZSCAN12P1
